# Supplementary material for: Dilated cardiomyopathy mutation E525K in human beta-cardiac myosin stabilizes the interacting-heads motif and super-relaxed state of myosin
Source: eLife. 2022 Nov 24;11:e77415. doi: 10.7554/eLife.77415 (PMC9691020; doi:10.7554/eLife.77415)
Supplement: Figure 3—figure supplement 1—source data 1. [file elife-77415-fig3-figsupp1-data1.zip › Figure 3-figure supplement1-source data1.xlsx]

## Sheet: Sheet1
WT	HMM	Traces						WT	HMM	Residuals
Time	20 KCl	50 KCl	75 KCl	100 KCl	150 KCl			Time	20 KCl	50 KCl	75 KCl	100 KCl	150 KCl
0.001	1	1	1	1	1			0.001	0	0	0	0	0
0.002	1.07839	0.951111	0.984147	0.897439	1.01745			0.002	0.037722	-0.0123	-0.03172	-0.07906	-0.00292
0.003	1.08557	0.959285	1.02131	0.953473	1.00829			0.003	0.043149	-0.00476	0.000568	-0.02382	-0.01173
0.004	1.09319	0.990287	1.01695	0.968143	1.04716			0.004	0.048898	0.023851	-0.00322	-0.00935	0.025652
0.005	1.08822	0.992683	1.02684	0.982398	1.02651			0.005	0.045153	0.026067	0.005374	0.004695	0.0058
0.006	1.01619	0.941106	0.993967	0.951149	1.02994			0.006	-0.00922	-0.02151	-0.02317	-0.0261	0.009108
0.007	1.04503	0.969062	1.00671	0.951068	1.01239			0.007	0.012559	0.004284	-0.0121	-0.02617	-0.00776
0.008	1.05848	0.981669	1.00743	0.975793	1.00489			0.008	0.022709	0.015915	-0.01148	-0.0018	-0.01497
0.009	1.06901	0.995317	1.01528	0.971714	1.02625			0.009	0.030661	0.028515	-0.00465	-0.00582	0.005579
0.01	1.06323	1.00273	1.01832	0.980216	1.04677			0.01	0.026307	0.035353	-0.00201	0.002573	0.025324
0.011	1.03911	0.969431	0.99574	0.970314	1.01443			0.011	0.0081	0.004634	-0.02162	-0.00719	-0.00578
0.012	1.04231	0.985214	1.00987	0.96165	1.00821			0.012	0.010527	0.0192	-0.00934	-0.01572	-0.01176
0.013	1.04302	0.962515	1.01793	0.956598	1.0189			0.013	0.011057	-0.00174	-0.00234	-0.0207	-0.00148
0.014	1.06411	0.956119	1.00916	0.961894	1.02826			0.014	0.026974	-0.00763	-0.00994	-0.01548	0.007547
0.015	1.03537	0.968488	1.02366	0.963618	1.03697			0.015	0.005295	0.003777	0.002647	-0.01377	0.015924
0.016	1.02382	0.959404	1.0312	0.952276	1.03448			0.016	-0.00342	-0.0046	0.009202	-0.02494	0.013541
0.017	1.07408	0.967783	1.02676	0.96371	1.01737			0.017	0.034521	0.003136	0.005339	-0.01367	-0.00292
0.018	1.04287	0.982417	1.03197	0.952357	1.03833			0.018	0.010963	0.016636	0.009874	-0.02486	0.017254
0.019	1.0443	0.963978	1.02631	0.962969	1.01755			0.019	0.012041	-0.00037	0.004957	-0.0144	-0.00273
0.02	1.06318	0.944195	1.01302	0.966266	1.01589			0.02	0.026296	-0.01861	-0.00658	-0.01113	-0.00432
0.021	1.07403	0.962569	1.01612	0.955106	1.0345			0.021	0.034486	-0.00166	-0.00388	-0.02213	0.013586
0.022	1.06433	0.959957	0.997905	0.957389	1.00095			0.022	0.027172	-0.00406	-0.0197	-0.01988	-0.01868
0.023	1.06309	0.975924	1.01394	0.941471	1.03011			0.023	0.026236	0.010664	-0.00577	-0.03557	0.009373
0.024	1.02901	0.974883	1.01683	0.976199	1.04801			0.024	0.00052	0.009714	-0.00325	-0.00134	0.026598
0.025	1.03464	0.961962	0.988568	0.954376	1.0379			0.025	0.004764	-0.00221	-0.0278	-0.02284	0.016883
0.026	1.02802	0.962396	1.02422	0.960869	1.03819			0.026	-0.00023	-0.0018	0.003171	-0.01643	0.017164
0.027	1.0461	0.968108	1.00978	0.958779	1.02964			0.027	0.013422	0.003475	-0.00938	-0.01849	0.008939
0.028	1.0633	0.988553	1.02926	0.967098	1.03958			0.028	0.026402	0.022337	0.00755	-0.01028	0.018511
0.029	1.03374	0.964271	1.01905	0.970132	1.00893			0.029	0.004096	-5.88e-05	-0.0013	-0.00729	-0.01095
0.03	1.05742	0.946775	1.01726	0.952408	1.01461			0.03	0.021975	-0.0162	-0.00286	-0.02476	-0.00549
0.031	1.0684	0.967946	1.00715	0.950125	1.00978			0.031	0.030263	0.003336	-0.01164	-0.027	-0.01012
0.032	1.04948	0.964163	1.00829	0.965871	1.04097			0.032	0.015984	-0.00015	-0.01065	-0.01148	0.01987
0.033	1.04748	0.979827	0.991941	0.965688	1.02859			0.033	0.014483	0.014298	-0.02484	-0.01165	0.007974
0.034	1.01688	0.945409	1.00404	0.959591	1.01617			0.034	-0.00862	-0.01744	-0.01433	-0.01766	-0.00396
0.035	1.09352	0.944683	1.00246	0.95052	1.028			0.035	0.049233	-0.01811	-0.0157	-0.0266	0.007424
0.036	1.04731	0.94748	1.01696	0.96442	1.01725			0.036	0.014362	-0.01553	-0.0031	-0.01289	-0.00291
0.037	1.04313	0.964098	1.00971	0.977142	1.01888			0.037	0.011213	-0.00019	-0.00939	-0.00034	-0.00134
0.038	1.04055	0.984585	1.02108	0.951119	1.01538			0.038	0.009263	0.018709	0.000482	-0.026	-0.0047
0.039	1.04074	0.943935	1.03025	0.959337	1.02361			0.039	0.009404	-0.01879	0.00845	-0.01789	0.003221
0.04	1.05175	0.958255	1.02328	0.958566	1.03322			0.04	0.017723	-0.00558	0.002403	-0.01865	0.012473
0.041	1.04206	0.958808	0.984008	0.973003	1.03044			0.041	0.010408	-0.00506	-0.0317	-0.00441	0.009801
0.042	1.0662	0.977572	1.01874	0.954295	1.01554			0.042	0.028638	0.012254	-0.00153	-0.02284	-0.00453
0.043	1.00236	0.961496	1.02439	0.941004	1.02087			0.043	-0.01956	-0.00257	0.003374	-0.03594	0.000605
0.044	1.05865	0.958927	0.997962	0.9686	1.03888			0.044	0.022936	-0.00494	-0.01957	-0.00874	0.017937
0.045	1.03174	0.970276	1.01888	0.968234	1.03194			0.045	0.00263	0.005534	-0.0014	-0.00909	0.011261
0.046	1.06804	0.955501	1.0233	0.942901	1.02534			0.046	0.030037	-0.0081	0.002437	-0.03406	0.004925
0.047	1.05448	0.994266	1.03256	0.954558	1.03361			0.047	0.019795	0.027666	0.010483	-0.02256	0.012882
0.048	1.07266	0.960715	1.00168	0.956192	1.03505			0.048	0.03353	-0.00328	-0.01633	-0.02095	0.014283
0.049	1.07824	0.988965	1.01582	0.961792	1.01288			0.049	0.037743	0.02279	-0.00404	-0.01543	-0.00704
0.05	1.07718	0.961377	1.0327	0.953615	1.04817			0.05	0.036945	-0.00266	0.010614	-0.02348	0.026907
0.051	1.06313	0.960889	1.01571	0.947132	1.00764			0.051	0.026343	-0.00311	-0.00414	-0.02986	-0.01206
0.052	1.06864	0.973745	1.01648	0.968681	1.03295			0.052	0.030504	0.008755	-0.00347	-0.00863	0.012285
0.053	1.08979	0.969117	1.00797	0.979841	1.04119			0.053	0.046476	0.004493	-0.01086	0.002379	0.020211
0.054	1.03664	0.990255	1.01881	0.970923	1.03444			0.054	0.006355	0.02399	-0.00143	-0.00641	0.013725
0.055	1.05891	0.974341	1.01738	0.963608	1.01859			0.055	0.023173	0.009314	-0.00267	-0.01361	-0.00151
0.056	1.00636	0.984325	1.00636	0.964176	1.0123			0.056	-0.0165	0.018534	-0.01224	-0.01305	-0.00755
0.057	1.06315	0.977279	1.01965	0.970253	1.01964			0.057	0.026374	0.012029	-0.00069	-0.00705	-0.00049
0.058	1.03357	0.966472	0.997237	0.965363	1.02751			0.058	0.004046	0.002062	-0.02016	-0.01187	0.007095
0.059	1.01904	0.975718	1.01487	0.979455	1.02585			0.059	-0.00692	0.010603	-0.00483	0.002023	0.005492
0.06	1.03405	0.958211	1.0189	0.977974	1.01323			0.06	0.004419	-0.00555	-0.00133	0.00057	-0.00664
0.061	1.03525	0.985832	1.01226	0.950145	1.02033			0.061	0.005327	0.019932	-0.00709	-0.02685	0.000201
0.062	1.09395	0.981951	1.02788	0.967129	1.00469			0.062	0.049643	0.016356	0.006476	-0.01011	-0.01484
0.063	1.03897	0.973756	1.02385	0.978339	1.01097			0.063	0.008141	0.0088	0.002977	0.000941	-0.00879
0.064	1.04259	0.980195	0.994739	0.985796	1.02724			0.064	0.010876	0.014747	-0.02231	0.0083	0.006864
0.065	1.04513	0.98206	1.02201	0.97351	1.01706			0.065	0.012801	0.016467	0.001388	-0.00381	-0.00292
0.066	1.01337	0.974168	1.02894	0.977984	1.02618			0.066	-0.01118	0.009191	0.007405	0.00061	0.005863
0.067	1.033	0.974905	1.02334	0.975509	1.00972			0.067	0.003644	0.009881	0.002547	-0.00183	-0.00996
0.068	1.02032	0.95807	1.00277	0.982722	1.02769			0.068	-0.00592	-0.00565	-0.01532	0.005279	0.007325
0.069	1.03327	0.978016	0.997789	0.982895	1.0174			0.069	0.003847	0.012749	-0.01964	0.005453	-0.00257
0.07	1.00562	0.965593	1.01973	0.969371	1.03042			0.07	-0.01702	0.001294	-0.00058	-0.00787	0.009952
0.071	1.06248	0.989724	1.02418	0.985046	1.02104			0.071	0.025902	0.023559	0.003285	0.007588	0.000941
0.072	1.04402	0.968802	1.0075	0.963446	1.01234			0.072	0.011981	0.00426	-0.0112	-0.0137	-0.00741
0.073	1.03782	0.977008	1.03161	0.956699	1.01475			0.073	0.007298	0.011833	0.009755	-0.02035	-0.0051
0.074	1.01783	0.984087	1.00211	0.978806	1.04465			0.074	-0.00779	0.018367	-0.01587	0.001444	0.023671
0.075	1.02795	0.983003	1.01293	0.97629	1.0104			0.075	-0.00015	0.017371	-0.00647	-0.00102	-0.00927
0.076	1.04365	0.986949	1.03403	0.9686	0.991577			0.076	0.01171	0.021013	0.011863	-0.0086	-0.02736
0.077	1.03838	0.96877	0.987716	0.990991	1.01709			0.077	0.007729	0.004255	-0.02836	0.013473	-0.00282
0.078	1.03025	0.974103	1.01079	0.981627	1.01359			0.078	0.001597	0.009172	-0.00832	0.004246	-0.00618
0.079	1.0355	0.987024	1.03499	0.982722	1.01778			0.079	0.005567	0.021099	0.012706	0.005333	-0.00214
0.08	1.03534	0.986103	1.00623	0.983524	1.01535			0.08	0.005448	0.020249	-0.01228	0.006124	-0.00447
0.081	1.0011	0.983946	1.005	0.981515	1.02103			0.081	-0.0204	0.018262	-0.01334	0.004151	0.000987
0.082	0.998371	0.967653	1.04174	0.974373	1.01169			0.082	-0.02245	0.003242	0.018574	-0.00289	-0.00798
0.083	1.01274	0.967957	1.0102	0.970852	1.01149			0.083	-0.0116	0.00352	-0.00881	-0.00635	-0.00817
0.084	1.03954	0.951512	1.01615	0.988221	1.01634			0.084	0.008632	-0.01165	-0.00364	0.01077	-0.00351
0.085	1.02656	0.973366	1.01003	0.959246	1.02213			0.085	-0.00117	0.008517	-0.00896	-0.01779	0.00207
0.086	1.01364	0.981279	1.01266	0.965536	1.0129			0.086	-0.01091	0.01582	-0.00666	-0.01158	-0.00679
0.087	1.02932	0.985268	1.00074	0.984954	1.00391			0.087	0.000914	0.019503	-0.01702	0.007564	-0.01543
0.088	1.01362	0.967035	1.00547	0.964339	1.04572			0.088	-0.01093	0.002683	-0.01291	-0.01275	0.024778
0.089	1.02361	0.976119	1.02034	0.982945	1.01899			0.089	-0.00339	0.011069	1.99e-05	0.005589	-0.00092
0.09	1.03431	0.966829	1.04094	1.00289	1.00311			0.09	0.004698	0.002506	0.017907	0.025253	-0.01619
0.091	1.02534	0.974743	1.01295	0.992239	1.00607			0.091	-0.00207	0.00981	-0.0064	0.01476	-0.01333
0.092	1.01072	0.976173	1.01261	0.965779	1.00437			0.092	-0.01311	0.011134	-0.00669	-0.01131	-0.01496
0.093	1.0246	0.972921	1.01935	0.97073	1.00906			0.093	-0.00262	0.008131	-0.00083	-0.00643	-0.01045
0.094	1.00941	0.982992	1.03491	1.00401	1.02338			0.094	-0.0141	0.017428	0.01268	0.026369	0.003324
0.095	1.05511	0.946862	1.02571	0.976919	1.00535			0.095	0.020412	-0.01589	0.004694	-0.00032	-0.014
0.096	1.01114	0.983046	1.00804	1.00655	1.02638			0.096	-0.01278	0.01748	-0.01064	0.028888	0.006235
0.097	1.00723	0.978645	1.00825	0.983016	1.01935			0.097	-0.01572	0.013433	-0.01046	0.005692	-0.00053
0.098	1.04585	0.968683	1.01612	0.975904	1.01182			0.098	0.013432	0.004243	-0.00362	-0.00131	-0.00776
0.099	1.03925	0.964119	1.00078	0.980693	1.00623			0.099	0.008454	3.36e-05	-0.01694	0.003411	-0.01313
0.1	1.02414	0.993561	1.00436	0.970548	1.01282			0.1	-0.00296	0.027198	-0.01383	-0.00658	-0.00679
0.101	1.0334	0.998287	1.0438	0.979932	1.02672			0.101	0.004034	0.031566	0.020424	0.002671	0.006584
0.102	1.03264	0.952618	1.03213	0.978289	1.00242			0.102	0.003465	-0.01056	0.010304	0.001052	-0.01677
0.103	1.00939	0.962276	1.02324	0.963294	1.04036			0.103	-0.01408	-0.00165	0.002585	-0.01372	0.019712
0.104	1.01431	0.989182	1.02139	0.974606	1.00659			0.104	-0.01036	0.023175	0.000979	-0.00256	-0.01275
0.105	1.03329	0.960878	1.01178	0.948826	1.00443			0.105	0.003969	-0.00294	-0.00737	-0.02798	-0.01483
0.106	1.03833	0.964206	0.994566	0.973003	1.00651			0.106	0.00777	0.000141	-0.02231	-0.00414	-0.01282
0.107	0.984593	0.983556	1.00067	0.973125	0.996329			0.107	-0.03279	0.017997	-0.01701	-0.00402	-0.0226
0.108	1.0375	0.990743	1.03398	0.997311	1.02796			0.108	0.007158	0.024624	0.011917	0.019836	0.007826
0.109	1.02426	0.957312	1.01014	0.972607	1.006			0.109	-0.00284	-0.00621	-0.00878	-0.00452	-0.01329
0.11	1.00964	0.972661	1.01689	0.991853	1.02623			0.11	-0.01387	0.007953	-0.00292	0.014458	0.006159
0.111	1.03757	0.961572	0.997248	0.988647	1.03264			0.111	0.007211	-0.00227	-0.01996	0.011303	0.012336
0.112	1.03025	0.980282	1.0348	0.976473	1.01401			0.112	0.001683	0.014993	0.012655	-0.00069	-0.00557
0.113	1.0248	0.973691	1.01455	0.963375	1.02995			0.113	-0.00242	0.008917	-0.00493	-0.0136	0.009763
0.114	1.05273	0.963306	1.016	0.993923	1.00725			0.114	0.018664	-0.00066	-0.00366	0.016513	-0.01206
0.115	1.01161	0.987718	1.00771	0.977335	1.01537			0.115	-0.01238	0.021863	-0.01086	0.000167	-0.00425
0.116	1.01542	0.967501	1.00405	0.976818	1.03544			0.116	-0.0095	0.003212	-0.01404	-0.00034	0.01506
0.117	1.03822	0.971035	1.01554	0.984214	1.01796			0.117	0.007723	0.006472	-0.00406	0.006958	-0.00174
0.118	1.03568	0.96322	1.01147	0.981048	1.02063			0.118	0.005805	-0.00073	-0.00759	0.003842	0.000829
0.119	1.02911	0.976802	0.994842	0.963628	1.02175			0.119	0.000848	0.011805	-0.02203	-0.01332	0.001917
0.12	1.00926	0.963989	1.01395	0.96933	1.0328			0.12	-0.01413	-1.67e-05	-0.00543	-0.00769	0.012543
0.121	1.03073	0.948293	1.01083	0.970466	1.0199			0.121	0.002081	-0.01449	-0.00813	-0.00657	0.000151
0.122	1.04074	0.958569	1.02516	0.984772	1.02347			0.122	0.009637	-0.00501	0.004306	0.007528	0.003583
0.123	1.04045	0.983209	0.996765	0.982367	1.00155			0.123	0.009411	0.017725	-0.02034	0.00516	-0.01748
0.124	1.05294	0.942818	1.02175	0.96513	1.0111			0.124	0.018851	-0.01953	0.001359	-0.01182	-0.0083
0.125	1.00383	0.955718	0.999816	0.968661	1.00782			0.125	-0.01822	-0.00762	-0.01769	-0.00834	-0.01144
0.126	1.0104	0.98168	0.997893	0.996175	1.02016			0.126	-0.01325	0.016331	-0.01936	0.018783	0.000434
0.127	1.02296	0.957908	1.00135	0.977355	1.00677			0.127	-0.00377	-0.0056	-0.01635	0.000241	-0.01244
0.128	1.01969	0.974927	1.00356	0.975478	1.02962			0.128	-0.00624	0.010105	-0.01443	-0.00161	0.009532
0.129	0.998238	0.954753	1.01855	0.971735	1.01993			0.129	-0.02243	-0.00851	-0.00141	-0.00529	0.00023
0.13	1.03352	0.944314	1.01121	0.990068	1.0227			0.13	0.004204	-0.01813	-0.00778	0.012787	0.002892
0.131	1.03266	0.962829	1.02192	0.971055	1.03106			0.131	0.003558	-0.00105	0.001528	-0.00595	0.01094
0.132	1.03455	0.988911	1.02756	0.967423	1.02489			0.132	0.004987	0.02302	0.006429	-0.00953	0.005017
0.133	1.04859	0.947729	1.02758	1.00727	1.00686			0.133	0.015594	-0.01497	0.006456	0.029761	-0.01232
0.134	1.01199	0.974775	1.01357	0.984386	1.02838			0.134	-0.01204	0.009987	-0.00571	0.007196	0.008378
0.135	1.00367	0.969864	1.0257	0.996733	1.02942			0.135	-0.01831	0.005458	0.004822	0.01937	0.009383
0.136	1.03276	0.965864	1.03196	0.986649	1.0287			0.136	0.003655	0.001769	0.010266	0.009434	0.008703
0.137	1.04238	0.954656	1.01613	0.967129	1.04347			0.137	0.010913	-0.00857	-0.00348	-0.0098	0.022907
0.138	1.04417	0.962417	1.01679	0.992817	1.01581			0.138	0.012268	-0.0014	-0.0029	0.015522	-0.00369
0.139	1.04429	0.966569	1.01821	0.975773	1.02122			0.139	0.012361	0.002427	-0.00166	-0.00127	0.001528
0.14	1.04899	0.949561	1.0117	0.947233	1.02279			0.14	0.015912	-0.01326	-0.00732	-0.02939	0.00305
0.141	1.03638	0.982309	1.03333	0.990727	1.01124			0.141	0.006394	0.016954	0.011473	0.013475	-0.00806
0.142	0.996701	0.985377	0.992021	0.993466	1.02822			0.142	-0.02355	0.019787	-0.02441	0.016187	0.008281
0.143	0.995959	0.955913	1.00591	0.99374	1.03444			0.143	-0.02411	-0.00738	-0.01234	0.016459	0.014262
0.144	1.01639	0.972217	1.01018	0.984274	1.03094			0.144	-0.00869	0.007656	-0.00863	0.007131	0.010904
0.145	1.04931	0.954428	1.02257	0.980206	1.03734			0.145	0.016161	-0.00875	0.00214	0.00313	0.017066
0.146	1.04327	0.955729	1.0083	0.970629	1.01761			0.146	0.01161	-0.00754	-0.01025	-0.00631	-0.00191
0.147	1.0397	0.957539	0.998146	0.974159	1.00741			0.147	0.008919	-0.00588	-0.01906	-0.00283	-0.0117
0.148	1.04049	0.965593	1.02318	0.972465	1.02216			0.148	0.00951	0.001566	0.002678	-0.00449	0.002488
0.149	1.01637	0.944499	1.0318	0.988607	0.996776			0.149	-0.00868	-0.01789	0.010172	0.011425	-0.02192
0.15	1.00191	0.969431	1.00509	0.98116	1.02655			0.15	-0.0196	0.005106	-0.01303	0.00409	0.00672
0.151	1.04798	0.960412	1.00828	0.96654	1.02479			0.151	0.015186	-0.00321	-0.01025	-0.01032	0.005033
0.152	1.00138	0.981431	1.02437	1.00506	0.996506			0.152	-0.02	0.01619	0.003728	0.027659	-0.02216
0.153	1.02578	0.964033	1.01097	0.97211	1.02086			0.153	-0.00157	0.000141	-0.00791	-0.00482	0.001259
0.154	1.02823	0.971523	1.01893	0.979476	1.01234			0.154	0.000278	0.007049	-0.00099	0.002443	-0.00692
0.155	1.01204	0.96052	1.01487	0.98469	1.01415			0.155	-0.01194	-0.0031	-0.00451	0.00759	-0.00518
0.156	1.0139	0.997301	1.0348	0.968965	1.01359			0.156	-0.01053	0.030838	0.012804	-0.00791	-0.0057
0.157	1.02181	0.973962	1.02513	0.956699	1.01753			0.157	-0.00456	0.009309	0.004408	-0.01999	-0.00191
0.158	1.03682	0.977919	1.00448	0.988282	1.02293			0.158	0.006767	0.012961	-0.01353	0.011143	0.003283
0.159	1.01188	0.978472	1.01143	0.992249	0.988374			0.159	-0.01205	0.013474	-0.00749	0.015052	-0.02994
0.16	1.01422	0.974949	1.00527	0.966723	1.02101			0.16	-0.01028	0.010235	-0.01283	-0.0101	0.001447
0.161	1.03441	0.956076	1.01982	0.979455	1.04336			0.161	0.004961	-0.00718	-0.00019	0.002458	0.022954
0.162	1.03621	0.955295	0.993979	0.966033	1.03046			0.162	0.00632	-0.00789	-0.02264	-0.01077	0.010545
0.163	1.04242	0.970309	1.00852	1.0003	1.02902			0.163	0.011015	0.005966	-0.01	0.023013	0.009178
0.164	1.02125	0.984	0.998895	0.970801	1.00549			0.164	-0.00497	0.018596	-0.01836	-0.00607	-0.01345
0.165	1.01598	0.967035	1.02534	0.960169	1.00417			0.165	-0.00894	0.002952	0.004619	-0.01654	-0.01472
0.166	1.03225	0.964195	1.02452	0.954497	1.03183			0.166	0.003341	0.00033	0.003904	-0.02213	0.01189
0.167	1.01256	0.950005	1.02175	0.980855	1.01461			0.167	-0.01152	-0.01276	0.001497	0.003856	-0.00466
0.168	1.00609	0.961084	1.01227	0.970811	1.03645			0.168	-0.01639	-0.00253	-0.00672	-0.00603	0.016342
0.169	1.04837	0.957008	0.998941	0.97698	1.02306			0.169	0.015518	-0.00629	-0.0183	4.29e-05	0.003485
0.17	1.01653	0.955783	0.996431	0.972435	1.03255			0.17	-0.00851	-0.00741	-0.02048	-0.00443	0.012608
0.171	1.03217	0.981962	1.05253	0.991123	1.00981			0.171	0.0033	0.016736	0.028259	0.013996	-0.00926
0.172	1.04449	0.986786	1.03058	0.983595	1.00004			0.172	0.012596	0.021193	0.009189	0.006579	-0.01864
0.173	1.03823	0.953463	1.00307	0.972993	1.01119			0.173	0.007883	-0.00954	-0.01469	-0.00387	-0.00792
0.174	1.02752	0.950103	1.01577	0.967991	1.02213			0.174	-0.00021	-0.01264	-0.00367	-0.00879	0.002607
0.175	0.998476	0.990168	1.03423	0.966327	1.00569			0.175	-0.02212	0.024324	0.012372	-0.01043	-0.01319
0.176	1.01392	0.924477	1.02607	0.962249	1.04556			0.176	-0.01046	-0.03627	0.00528	-0.01444	0.025156
0.177	1.02638	0.983295	1.02615	0.986912	1.01532			0.177	-0.00105	0.017991	0.005353	0.009873	-0.00392
0.178	1.03207	0.979035	1.00555	0.984346	1.04046			0.178	0.003243	0.014066	-0.01253	0.007343	0.020264
0.179	1.02913	0.970992	1.02154	0.974575	1.0396			0.179	0.001026	0.006645	0.001361	-0.00228	0.019438
0.18	1.05444	0.966125	1.01278	0.958677	1.03343			0.18	0.020126	0.002156	-0.00624	-0.01795	0.013515
0.181	1.02264	0.971946	1.01726	0.975286	1.01901			0.181	-0.00387	0.007529	-0.00235	-0.00157	-0.00035
0.182	1.03618	0.985409	1.02623	0.974464	1.00767			0.182	0.006353	0.019954	0.005446	-0.00238	-0.01124
0.183	1.03529	0.964173	1.02313	0.986375	1.0112			0.183	0.005691	0.000374	0.002758	0.009364	-0.00784
0.184	1.03038	0.977507	1.03507	0.965688	1.00065			0.184	0.001986	0.012675	0.013128	-0.01102	-0.01798
0.185	1.02028	0.955946	1.01273	0.977721	1.02135			0.185	-0.00563	-0.00721	-0.00627	0.000842	0.001927
0.186	0.999006	0.959393	1.01271	0.972698	1.02387			0.186	-0.0217	-0.00403	-0.00628	-0.0041	0.004357
0.187	1.02995	0.954222	1.0289	0.971065	1.00878			0.187	0.001675	-0.00879	0.007776	-0.0057	-0.01015
0.188	1.03782	0.96207	1.02312	0.96583	1.02231			0.188	0.007612	-0.00155	0.002765	-0.01086	0.00286
0.189	1.03508	0.96748	1.00724	0.989936	1.00249			0.189	0.005547	0.003436	-0.01102	0.012899	-0.01619
0.19	1.02332	0.987079	1.02231	0.98465	1.02321			0.19	-0.00333	0.021521	0.002071	0.007691	0.003743
0.191	1.02777	0.952791	1.03129	0.966885	1.03311			0.191	2.87e-05	-0.0101	0.009871	-0.00981	0.013276
0.192	1.0338	0.954114	1.01387	0.968387	1.01434			0.192	0.004588	-0.00888	-0.00525	-0.00832	-0.00478
0.193	1.02932	0.968824	1.02497	0.974494	1.01007			0.193	0.00121	0.004694	0.004394	-0.00231	-0.00888
0.194	1.02296	0.973236	1.02383	0.982814	1.00416			0.194	-0.00359	0.008772	0.003405	0.005901	-0.01455
0.195	1.05396	0.961745	1.023	1.00976	1.02238			0.195	0.019816	-0.00183	0.002684	0.03247	0.002979
0.196	1.04994	0.979729	1.01259	0.96651	0.995799			0.196	0.016782	0.014768	-0.00635	-0.01016	-0.02258
0.197	1.03636	0.981322	1.02439	0.971714	1.01569			0.197	0.006537	0.016243	0.003895	-0.00503	-0.00344
0.198	1.00429	0.975425	1.02573	0.972343	0.997307			0.198	-0.01767	0.0108	0.005066	-0.0044	-0.02111
0.199	1.00868	0.975924	1.02544	0.964247	1.01097			0.199	-0.01436	0.011262	0.004824	-0.01237	-0.00797
0.2	1.04526	0.963957	1.01263	0.985502	1.04566			0.2	0.013252	0.000231	-0.00631	0.00858	0.025394
0.201	1.02713	0.958016	1.01315	0.962868	1.01331			0.201	-0.00042	-0.00525	-0.00586	-0.01373	-0.00571
0.202	1.02824	0.96207	1.01715	0.973064	1.02416			0.202	0.000419	-0.0015	-0.00238	-0.00367	0.00473
0.203	1.01696	0.966341	0.998112	0.993172	1.01507			0.203	-0.00809	0.002439	-0.01891	0.016152	-0.00401
0.204	1.03852	0.971003	1.02936	0.99932	1.00428			0.204	0.008182	0.006739	0.008236	0.022215	-0.01437
0.205	1.03354	0.978439	1.03091	0.980277	1.03672			0.205	0.004432	0.013609	0.009591	0.003443	0.016832
0.206	1.01869	0.965236	1.0035	0.966895	1.01621			0.206	-0.00678	0.001427	-0.01422	-0.00974	-0.00288
0.207	1.02587	0.962103	1.05527	0.984132	1.00367			0.207	-0.00135	-0.00146	0.030753	0.007252	-0.01494
0.208	1.04313	0.975469	1.02524	0.981606	1.01972			0.208	0.011679	0.01088	0.004673	0.004767	0.000494
0.209	1.05087	0.966808	1.0305	0.989104	1.00861			0.209	0.017518	0.002886	0.009245	0.012165	-0.01018
0.21	1.02583	0.954049	1.00334	0.991407	1.02331			0.21	-0.00138	-0.00887	-0.01434	0.014444	0.003968
0.211	1.00462	0.956119	1.02219	0.972374	1.00541			0.211	-0.01739	-0.00696	0.002027	-0.00431	-0.01325
0.212	1.02357	0.958786	1.01397	0.985949	1.0257			0.212	-0.00308	-0.0045	-0.00511	0.009066	0.006269
0.213	1.02583	0.979902	1.02307	0.973449	1.02837			0.213	-0.00137	0.014986	0.002811	-0.00324	0.008847
0.214	1.0284	0.964347	1.01082	0.954731	1.0323			0.214	0.000573	0.000631	-0.00783	-0.0217	0.01263
0.215	1.03231	0.937799	1.02849	0.990118	0.992336			0.215	0.003527	-0.02386	0.007527	0.013189	-0.02579
0.216	1.03286	0.953268	1.01955	0.946198	1.0149			0.216	0.003935	-0.00958	-0.00024	-0.03009	-0.00408
0.217	1.01476	0.960108	1.03333	0.98326	1.0129			0.217	-0.00972	-0.00327	0.01173	0.006438	-0.00601
0.218	1.01761	0.951425	1.0082	0.987704	1.01707			0.218	-0.00757	-0.01127	-0.01009	0.010822	-0.00199
0.219	1.0148	0.969604	1.00953	0.964643	1.03094			0.219	-0.00968	0.0055	-0.00893	-0.0119	0.011356
0.22	1.00158	0.941973	1.0356	0.973612	1.02613			0.22	-0.01966	-0.01999	0.013707	-0.00306	0.006737
0.221	1.04957	0.968206	0.999401	0.970253	1.01221			0.221	0.016569	0.004224	-0.01773	-0.00636	-0.00665
0.222	1.02844	0.967588	1.01658	0.987967	1.01228			0.222	0.000626	0.003648	-0.0028	0.011099	-0.00657
0.223	1.04312	0.961734	1.03493	0.971096	1.03581			0.223	0.011705	-0.00174	0.013138	-0.00553	0.016063
0.224	1.02117	0.951122	1.03305	0.981444	1.02585			0.224	-0.00486	-0.01153	0.011518	0.004675	0.006487
0.225	1.02583	0.957951	1.02776	0.961914	1.01041			0.225	-0.00134	-0.00523	0.006912	-0.01457	-0.00835
0.226	1.02099	0.980206	1.03932	0.962249	1.02447			0.226	-0.00499	0.015304	0.016963	-0.01423	0.005171
0.227	1.03089	0.954612	1.02164	0.969908	1.0257			0.227	0.002492	-0.0083	0.00161	-0.00668	0.006359
0.228	1.03337	0.959187	1.00713	0.975742	1.03834			0.228	0.004364	-0.00408	-0.01099	-0.00093	0.018527
0.229	1.03932	0.959447	1.00924	0.97001	1.02196			0.229	0.008854	-0.00384	-0.00915	-0.00657	0.002786
0.23	1.03489	0.96516	1.05096	0.970345	1.01965			0.23	0.005514	0.001439	0.027085	-0.00624	0.000572
0.231	1.05347	0.969604	1.02208	0.966672	1.02052			0.231	0.01954	0.005548	0.002012	-0.00985	0.001403
0.232	1.01521	0.970276	0.995775	0.972506	1.03015			0.232	-0.00933	0.006162	-0.02084	-0.0041	0.010671
0.233	1.03119	0.960336	1.01719	1.01176	1.03045			0.233	0.002723	-0.003	-0.00224	0.034598	0.010966
0.234	1.04204	0.95548	1.01425	0.993852	1.01145			0.234	0.01092	-0.00747	-0.00479	0.016948	-0.00729
0.235	1.02446	0.975154	1.01978	0.955928	1.02358			0.235	-0.00235	0.010673	1.77e-05	-0.02043	0.004379
0.236	1.01751	0.968629	1.00325	0.971735	1.02046			0.236	-0.00759	0.004664	-0.01434	-0.00484	0.001388
0.237	1.04299	0.951816	1.0325	0.973287	1.03107			0.237	0.011643	-0.01084	0.01108	-0.0033	0.011586
0.238	1.0321	0.965355	1.02237	0.974809	1.03762			0.238	0.00343	0.00165	0.002279	-0.0018	0.017894
0.239	1.03441	0.960997	1.03456	0.969523	1.02633			0.239	0.005173	-0.00237	0.012872	-0.007	0.007042
0.24	1.05788	0.95794	1.02549	0.968275	1.00354			0.24	0.022891	-0.00519	0.004994	-0.00824	-0.01487
0.241	1.03793	0.958146	1.02319	0.986162	1.01665			0.241	0.00784	-0.00499	0.002999	0.0094	-0.00225
0.242	1.04402	0.963783	1.02064	0.995161	1.03707			0.242	0.012437	0.000207	0.000797	0.018278	0.017391
0.243	1.02798	0.955089	1.0259	0.976676	1.03609			0.243	0.00033	-0.00781	0.005371	6.23e-05	0.01646
0.244	1.01781	0.985789	1.01014	0.967646	1.00857			0.244	-0.00734	0.020522	-0.00832	-0.00884	-0.01001
0.245	1.04939	0.97536	1.01857	0.992665	1.01507			0.245	0.016496	0.010905	-0.001	0.015825	-0.00376
0.246	1.02557	0.964889	1.03985	0.983514	1.02735			0.246	-0.00148	0.001243	0.017488	0.006813	0.008069
0.247	1.02518	0.968401	1.0385	0.970091	1.04			0.247	-0.00176	0.004489	0.016326	-0.00641	0.020237
0.248	0.98858	0.958873	1.00746	0.985208	1.02444			0.248	-0.02939	-0.0043	-0.01063	0.008492	0.005275
0.249	1.02124	0.937008	1.01372	0.97979	1.01878			0.249	-0.00474	-0.02447	-0.00519	0.003156	-0.00015
0.25	1.03581	0.969127	1.03471	0.970933	1.02426			0.25	0.006262	0.005169	0.013038	-0.00558	0.005117
0.251	1.03614	0.959675	1.02245	0.995394	1.01403			0.251	0.00651	-0.00355	0.002399	0.018545	-0.00471
0.252	0.99788	0.962493	1.02106	0.984944	1.03181			0.252	-0.02236	-0.00095	0.001189	0.008242	0.012394
0.253	1.00054	0.953073	1.02829	0.994379	1.01023			0.253	-0.02035	-0.00963	0.007472	0.017545	-0.00835
0.254	1.00957	0.971295	1.02205	0.964602	1.00864			0.254	-0.01354	0.007183	0.002051	-0.0118	-0.00988
0.255	1.03945	0.986222	1.04222	0.951819	1.0218			0.255	0.009022	0.020957	0.019578	-0.02439	0.002782
0.256	0.999695	0.975783	1.03044	0.995516	1.02493			0.256	-0.02098	0.011324	0.009351	0.01868	0.005795
0.257	1.03051	0.960141	1.01742	0.995698	0.991681			0.257	0.002276	-0.0031	-0.00195	0.018868	-0.02617
0.258	1.04427	0.971588	1.00326	0.98469	0.999646			0.258	0.012678	0.007463	-0.01425	0.008022	-0.01851
0.259	1.03349	0.981561	1.02064	0.98951	0.998742			0.259	0.004532	0.016667	0.000847	0.012773	-0.01937
0.26	1.01076	0.955762	1.02182	0.949831	1.00811			0.26	-0.01262	-0.00713	0.001874	-0.02633	-0.01036
0.261	1.02795	0.961962	1.02141	0.978654	1.02081			0.261	0.000365	-0.0014	0.001524	0.002083	0.001865
0.262	1.01686	0.960813	1.0066	0.980825	1.02351			0.262	-0.00801	-0.00246	-0.01134	0.004231	0.004472
0.263	1.01925	0.969539	1.0413	0.977051	1.01187			0.263	-0.0062	0.005587	0.018804	0.000506	-0.00673
0.264	1.02518	0.985507	1.02215	0.98188	1.01058			0.264	-0.00172	0.020323	0.002176	0.005279	-0.00796
0.265	1.0445	0.965127	1.04061	0.976473	1.02363			0.265	0.012864	0.001529	0.018208	-5.06e-05	0.004597
0.266	1.0421	0.973767	1.02215	0.968843	1.02676			0.266	0.01106	0.009505	0.002182	-0.00757	0.00761
0.267	1.02153	0.974992	1.01214	0.965008	1.04362			0.267	-0.00447	0.010636	-0.00651	-0.01134	0.023843
0.268	1.03117	0.980921	1.01405	0.99582	0.988114			0.268	0.002811	0.016111	-0.00484	0.019036	-0.02953
0.269	1.01945	0.962136	1.00865	0.976026	1.04168			0.269	-0.00604	-0.00122	-0.00953	-0.00047	0.021978
0.27	1.01333	0.939198	1.02186	0.986821	1.03283			0.27	-0.01065	-0.02237	0.001953	0.01017	0.013478
0.271	1.03244	0.959209	1.01255	0.99163	1.01337			0.271	0.00378	-0.00392	-0.00614	0.014912	-0.00523
0.272	1.01119	0.956141	1.03661	0.965373	1.01597			0.272	-0.01226	-0.00674	0.01477	-0.01096	-0.00272
0.273	1.0224	0.951469	1.01064	0.982682	1.01077			0.273	-0.0038	-0.01104	-0.0078	0.006108	-0.00771
0.274	1.01663	0.955783	1.00783	0.973571	1.01109			0.274	-0.00815	-0.00706	-0.01023	-0.00287	-0.00741
0.275	1.008	0.974894	0.990951	0.959591	1.01423			0.275	-0.01467	0.010573	-0.02489	-0.01665	-0.00438
0.276	1.00367	0.961864	1.01994	0.972962	1.0131			0.276	-0.01793	-0.00145	0.000302	-0.00347	-0.00546
0.277	1.02453	0.96348	1.03119	0.996987	1.00254			0.277	-0.00217	5.11e-05	0.010071	0.020218	-0.01561
0.278	1.0415	0.954233	1.01496	0.982885	1.00289			0.278	0.010642	-0.00848	-0.00403	0.00632	-0.01526
0.279	1.01472	0.970222	1.02848	0.955106	1.01199			0.279	-0.00958	0.006276	0.007727	-0.02106	-0.0065
0.28	1.02154	0.957409	1.02779	0.961823	1.03146			0.28	-0.00443	-0.00554	0.007136	-0.01443	0.012219
0.281	0.992396	0.955198	1.01745	0.987815	1.02876			0.281	-0.02643	-0.00758	-0.00185	0.011201	0.009639
0.282	1.00453	0.965149	1.00837	0.990199	1.02543			0.282	-0.01726	0.001608	-0.00973	0.013556	0.006433
0.283	1.06356	0.957051	1.03746	0.974028	1.03443			0.283	0.027304	-0.00586	0.015546	-0.00239	0.015099
0.284	1.03386	0.942266	1.02567	0.985928	1.02915			0.284	0.004883	-0.0195	0.005302	0.009351	0.010021
0.285	1.04106	0.955285	1.02105	0.97417	1.03344			0.285	0.010317	-0.00748	0.001286	-0.00224	0.014164
0.286	1.02766	0.965084	1.01523	0.994684	1.02229			0.286	0.000211	0.001562	-0.00376	0.017988	0.003434
0.287	1.02603	0.964509	1.04575	0.968123	1.01387			0.287	-0.00102	0.001032	0.022755	-0.00818	-0.00465
0.288	1.01188	0.958938	1.01378	0.980155	1.01564			0.288	-0.0117	-0.00411	-0.00501	0.003677	-0.00294
0.289	1.01268	0.962938	1.01067	0.948217	1.02134			0.289	-0.01109	-0.00041	-0.00771	-0.0278	0.002546
0.29	1.04315	0.975252	1.00789	0.97909	1.01172			0.29	0.011912	0.01095	-0.01013	0.002632	-0.0067
0.291	1.02369	0.963577	1.01578	0.95743	1.01789			0.291	-0.00278	0.000189	-0.00326	-0.01871	-0.00076
0.292	1.00839	0.940087	1.03334	0.959925	1.03685			0.292	-0.01433	-0.02148	0.011998	-0.01624	0.01748
0.293	1.04671	0.944661	1.00585	0.985644	1.00929			0.293	0.014612	-0.01725	-0.01188	0.009108	-0.00903
0.294	1.02504	0.939382	1.02595	0.974068	1.00711			0.294	-0.00175	-0.02212	0.005582	-0.0023	-0.0111
0.295	1.05424	0.975469	1.01334	0.976422	1.03652			0.295	0.020294	0.011175	-0.00537	2.99e-05	0.017176
0.296	1.04903	0.956943	1.01453	0.98537	1.01905			0.296	0.016367	-0.00591	-0.00433	0.008853	0.000383
0.297	1.05381	0.963859	1.01822	0.983838	1.01421			0.297	0.01998	0.000469	-0.00112	0.007339	-0.00427
0.298	1.02614	0.964108	1.03927	0.98956	1.03109			0.298	-0.00091	0.000702	0.017161	0.012989	0.011975
0.299	0.976644	0.973236	1.01737	0.98185	1.01928			0.299	-0.03827	0.009121	-0.00186	0.005387	0.000623
0.3	1.02337	0.972748	1.03971	0.953524	1.01718			0.3	-0.00299	0.008674	0.017549	-0.02253	-0.00139
0.301	1.02923	0.958396	1.01095	0.994319	1.00048			0.301	0.001435	-0.00456	-0.00743	0.017693	-0.01745
0.302	1.00273	0.95794	1.01979	0.966763	1.03992			0.302	-0.01857	-0.00498	0.000261	-0.00946	0.020492
0.303	1.02308	0.967241	1.03371	0.993071	1.00789			0.303	-0.00321	0.003603	0.012347	0.016467	-0.0103
0.304	1.03434	0.968835	1.0298	0.96444	1.02928			0.304	0.005296	0.005085	0.008956	-0.01174	0.010273
0.305	1.03272	0.970678	1.02016	0.975174	1.0087			0.305	0.004078	0.006784	0.000583	-0.00117	-0.00951
0.306	1.02271	0.976347	0.989373	0.981637	1.01656			0.306	-0.00348	0.01202	-0.02615	0.005216	-0.00195
0.307	1.02149	0.976412	1.02344	0.973246	1.01056			0.307	-0.00439	0.012076	0.003444	-0.00306	-0.00771
0.308	1.01775	0.961832	0.997997	0.987105	1.02775			0.308	-0.00721	-0.00136	-0.01865	0.010613	0.008824
0.309	1.01645	0.940163	1.02352	0.95048	1.0305			0.309	-0.00819	-0.02135	0.003517	-0.02549	0.011479
0.31	1.02652	0.941659	1.00936	0.978999	1.02107			0.31	-0.00058	-0.01996	-0.00878	0.002632	0.002413
0.311	1.02411	0.966363	1.01537	0.972212	1.00527			0.311	-0.00241	0.002829	-0.00355	-0.00406	-0.01277
0.312	1.03291	0.982894	1.02688	0.975225	1.01327			0.312	0.004242	0.018082	0.006451	-0.00108	-0.00508
0.313	1.0397	0.967924	0.994773	1.01028	1.01706			0.313	0.009371	0.004269	-0.02144	0.033474	-0.00142
0.314	1.03067	0.976835	1.01283	0.978918	1.02397			0.314	0.002555	0.012491	-0.00576	0.002565	0.005229
0.315	1.03258	0.968184	1.03635	0.965221	1.02579			0.315	0.003997	0.004522	0.014677	-0.01093	0.006975
0.316	1.02194	0.944607	1.03356	0.979212	1.00078			0.316	-0.00403	-0.01723	0.012262	0.002864	-0.01707
0.317	1.00906	0.955588	0.999827	0.97139	1.00792			0.317	-0.01375	-0.00709	-0.01703	-0.00485	-0.01019
0.318	1.02055	0.97355	1.04251	0.975215	1.02298			0.318	-0.00507	0.009481	0.020037	-0.00107	0.004299
0.319	1.02622	0.963588	1.01767	0.957156	1.03652			0.319	-0.00079	0.000291	-0.00153	-0.01886	0.017328
0.32	1.00465	0.960813	1.02223	0.989834	1.02591			0.32	-0.01707	-0.00227	0.002434	0.013355	0.007127
0.321	1.02491	0.965778	1.01308	0.967392	1.02807			0.321	-0.00178	0.00232	-0.0055	-0.00877	0.009207
0.322	1.03054	0.987079	1.0114	0.973612	1.02113			0.322	0.002476	0.021969	-0.00697	-0.00263	0.002545
0.323	1.03442	0.972759	1.02114	0.979892	1.01804			0.323	0.005409	0.008766	0.001498	0.003564	-0.00042
0.324	1.00846	0.954829	1.02011	0.958951	1.02373			0.324	-0.01418	-0.00777	0.000609	-0.01708	0.005053
0.325	0.998596	0.951642	0.988994	0.973307	1.00829			0.325	-0.02162	-0.0107	-0.02642	-0.00292	-0.00979
0.326	1.02167	0.959491	1.0156	0.978309	0.998617			0.326	-0.0042	-0.00346	-0.0033	0.002019	-0.01908
0.327	1.03059	0.959599	1.02566	0.964471	1.01534			0.327	0.002535	-0.00337	0.00544	-0.01162	-0.00299
0.328	1.02167	0.969203	1.01659	0.979831	1.02422			0.328	-0.0042	0.005503	-0.00244	0.003525	0.005549
0.329	1.02752	0.950222	1.0264	0.991802	1.01762			0.329	0.000214	-0.012	0.006088	0.015324	-0.00079
0.33	1.00287	0.937951	1.03138	0.965982	1.01778			0.33	-0.01838	-0.02332	0.010426	-0.01012	-0.00063
0.331	1.00817	0.970883	1.02383	0.980511	1.00865			0.331	-0.01437	0.007062	0.003868	0.004208	-0.00941
0.332	1.04465	0.973789	1.01151	0.981403	1.04109			0.332	0.013154	0.009743	-0.00683	0.005089	0.021793
0.333	1.02741	0.963122	1.02138	0.977781	1.03601			0.333	0.000148	-8.81e-05	0.001746	0.001524	0.016916
0.334	1.01554	0.955133	1.029	0.973541	1.01846			0.334	-0.00881	-0.00746	0.008363	-0.00265	4.66e-05
0.335	1.03709	0.95381	1.01259	0.977528	1.01238			0.335	0.007464	-0.00868	-0.00588	0.00128	-0.0058
0.336	1.02794	0.978851	1.01369	0.984153	1.01685			0.336	0.000555	0.014425	-0.00493	0.007822	-0.00149
0.337	1.02557	0.952119	1.0171	0.968387	1.00381			0.337	-0.00124	-0.01023	-0.00196	-0.00771	-0.01403
0.338	1.04274	0.948499	1.02823	0.971988	1.00671			0.338	0.011728	-0.01357	0.007707	-0.00416	-0.01123
0.339	1.01394	0.958786	1.02272	0.992178	0.997993			0.339	-0.01	-0.00407	0.002918	0.01574	-0.01961
0.34	1.00558	0.981843	1.03567	0.980237	1.03332			0.34	-0.01631	0.017202	0.014175	0.003971	0.014374
0.341	1.04662	0.965041	1.01356	0.975874	1.01866			0.341	0.014666	0.00171	-0.00502	-0.00032	0.000279
0.342	1.04147	0.981409	1.03513	0.965647	1.02994			0.342	0.010778	0.016811	0.013709	-0.0104	0.011134
0.343	1.00615	0.967317	1.0274	0.978623	0.995092			0.343	-0.01588	0.003815	0.007006	0.002396	-0.02237
0.344	1.04488	0.944802	1.01048	0.999087	1.0394			0.344	0.01337	-0.01695	-0.00769	0.022573	0.020241
0.345	0.985321	0.967469	1.01994	1.0044	1.02612			0.345	-0.03159	0.003958	0.000535	0.02782	0.007482
0.346	0.997125	0.962721	1.00728	0.979902	1.02609			0.346	-0.02267	-0.00042	-0.01046	0.003667	0.007457
0.347	1.02273	0.951501	0.976387	0.974271	1.04477			0.347	-0.00334	-0.01076	-0.03729	-0.00188	0.025424
0.348	1.03272	0.967902	0.9949	0.989956	1.01359			0.348	0.004195	0.004373	-0.02121	0.013587	-0.00455
0.349	1.01655	0.962407	1.01791	0.984619	1.0177			0.349	-0.00801	-0.0007	-0.00121	0.008334	-0.0006
0.35	1.0305	0.949864	1.00326	0.962969	1.01862			0.35	0.002522	-0.01226	-0.01394	-0.013	0.000303
0.351	1.02405	0.961875	1.03123	0.958809	1.02383			0.351	-0.00234	-0.00118	0.010359	-0.0171	0.005313
0.352	1.00266	0.988596	1.02471	0.964217	1.01508			0.352	-0.01848	0.023475	0.004693	-0.01176	-0.00309
0.353	1.01493	0.968152	1.03176	0.987531	1.02535			0.353	-0.00922	0.004612	0.010831	0.011221	0.006791
0.354	1.04898	0.939978	1.03353	0.975346	1.04004			0.354	0.01648	-0.02137	0.012367	-0.00079	0.020912
0.355	1.02057	0.942276	1.02739	0.987075	1.01357			0.355	-0.00496	-0.01925	0.007039	0.010772	-0.00453
0.356	1.0234	0.941756	1.00574	0.996926	1.01442			0.356	-0.00282	-0.01973	-0.01176	0.020487	-0.0037
0.357	1.03909	0.950493	1.02	0.990484	1.02564			0.357	0.009033	-0.01166	0.000628	0.014144	0.007097
0.358	1.04732	0.964509	1.02544	0.987724	1.01893			0.358	0.015246	0.001272	0.005361	0.011433	0.000635
0.359	1.04352	0.957398	1.01423	0.986101	0.998503			0.359	0.012381	-0.00528	-0.00438	0.009835	-0.019
0.36	1.02116	0.972889	1.04164	0.977183	1.05014			0.36	-0.0045	0.009013	0.019437	0.001048	0.030668
0.361	1.03822	0.981832	1.02736	0.978207	1.01785			0.361	0.008388	0.017266	0.007029	0.002061	-0.00037
0.362	1.04135	0.969724	1.03378	0.97071	1.01481			0.362	0.010749	0.006099	0.012609	-0.00533	-0.0033
0.363	0.997297	0.984238	0.995913	0.976797	1.02545			0.363	-0.02251	0.019492	-0.02028	0.00068	0.006935
0.364	1.01737	0.955957	1.0403	0.981069	1.02733			0.364	-0.00735	-0.0066	0.018275	0.004897	0.008758
0.365	1.00045	0.987079	1.02442	0.972343	1.01668			0.365	-0.02011	0.022115	0.004486	-0.00371	-0.00148
0.366	0.995125	0.95329	1.04461	0.989682	1.00667			0.366	-0.02414	-0.00905	0.022037	0.013395	-0.0111
0.367	1.02554	0.946851	1.00061	0.981525	1.00768			0.367	-0.00117	-0.01499	-0.01618	0.005357	-0.01012
0.368	0.99123	0.954201	1.00443	0.97003	0.99843			0.368	-0.02707	-0.0082	-0.01286	-0.00597	-0.01901
0.369	1.03366	0.961247	1.02145	0.96862	1.01486			0.369	0.004969	-0.0017	0.00192	-0.00736	-0.00321
0.37	1.01277	0.965908	1.0449	0.978644	1.01539			0.37	-0.01081	0.0026	0.022301	0.002533	-0.00269
0.371	1.02275	0.9671	1.02539	0.979831	1.03581			0.371	-0.00326	0.00371	0.005353	0.003705	0.016954
0.372	1.03573	0.958482	1.02835	0.964207	0.999802			0.372	0.006534	-0.00424	0.007919	-0.01169	-0.01767
0.373	1.02749	0.955014	0.990824	0.987815	1.01114			0.373	0.000319	-0.00744	-0.02466	0.011586	-0.00676
0.374	1.00958	0.96193	0.99962	0.995678	1.0273			0.374	-0.0132	-0.00105	-0.01701	0.019334	0.008787
0.375	0.986712	0.93884	1.01993	0.978989	1.00005			0.375	-0.03046	-0.02235	0.000622	0.00289	-0.01741
0.376	1.02347	0.945388	1.02434	0.98678	1.00722			0.376	-0.0027	-0.01631	0.004454	0.010576	-0.01051
0.377	1.02375	0.979436	1.00415	0.971197	1.0054			0.377	-0.00249	0.015108	-0.01308	-0.00479	-0.01226
0.378	0.988289	0.949637	1.02719	0.978421	1.03198			0.378	-0.02926	-0.01238	0.006941	0.002345	0.013305
0.379	1.0431	0.965279	1.00555	0.972851	1.01254			0.379	0.012116	0.002051	-0.01186	-0.00314	-0.00537
0.38	1.02359	0.971837	1.02018	0.979983	1.01153			0.38	-0.00261	0.008106	0.000858	0.003895	-0.00634
0.381	1.03601	0.95278	1.03704	0.969523	0.989102			0.381	0.006771	-0.00947	0.015503	-0.00642	-0.0279
0.382	1.03581	0.946374	1.02208	0.994095	1.00386			0.382	0.006621	-0.01538	0.002522	0.017811	-0.0137
0.383	1.02982	0.958482	1.0378	0.974139	1.01855			0.383	0.002108	-0.0042	0.016175	-0.00185	0.000432
0.384	1.04892	0.959588	1.02474	0.966916	1.02434			0.384	0.016531	-0.00318	0.004839	-0.00897	0.006008
0.385	1.02133	0.949051	1.0114	0.9728	1.01488			0.385	-0.0043	-0.0129	-0.00675	-0.00316	-0.00309
0.386	1.03048	0.963079	1.02069	0.959073	1.03458			0.386	0.002612	5.34e-05	0.001322	-0.0167	0.015862
0.387	1.012	0.971534	1.04036	0.977	1.02609			0.387	-0.01133	0.007855	0.018415	0.000978	0.007704
0.388	1.01921	0.957984	1.02365	1.00126	1.00889			0.388	-0.00589	-0.00465	0.003899	0.024893	-0.00883
0.389	1.01293	0.963599	1.02012	0.977254	1.00781			0.389	-0.01063	0.000538	0.000843	0.001239	-0.00986
0.39	1.03643	0.964076	1.02619	0.994004	1.01476			0.39	0.007117	0.000982	0.006111	0.017754	-0.00318
0.391	1.01372	0.958688	1.01629	0.979668	1.01326			0.391	-0.01002	-0.00398	-0.00248	0.003627	-0.00461
0.392	1.01827	0.949019	1.03254	0.988475	1.02251			0.392	-0.0066	-0.0129	0.011628	0.012307	0.004294
0.393	1.021	0.967805	1.03212	0.985877	1.03612			0.393	-0.00453	0.004433	0.011271	0.009755	0.017391
0.394	1.01391	0.965518	1.01943	0.964095	1.02168			0.394	-0.00988	0.002324	0.000257	-0.01171	0.003505
0.395	1.02806	0.956412	1.009	0.960849	1.00164			0.395	0.000806	-0.00607	-0.0088	-0.0149	-0.01576
0.396	1.00189	0.949496	1.01816	0.967879	1.02258			0.396	-0.01894	-0.01245	-0.00085	-0.00797	0.00438
0.397	1.03631	0.963707	1.02708	0.973774	1.02936			0.397	0.007043	0.000663	0.006905	-0.00215	0.010902
0.398	1.03244	0.962049	1.00639	0.961336	1.00965			0.398	0.004126	-0.00086	-0.01106	-0.01441	-0.00804
0.399	1.01806	0.938114	1.01462	0.978867	1.01526			0.399	-0.00674	-0.02294	-0.00391	0.002869	-0.00264
0.4	1.01807	0.955556	1.03705	0.974332	1.0002			0.4	-0.00672	-0.00684	0.015574	-0.0016	-0.01712
0.401	1.04113	0.964911	1.01622	0.967311	1.01347			0.401	0.010695	0.00179	-0.00251	-0.00851	-0.00435
0.402	1.00817	0.958992	1.00846	0.97905	1.02183			0.402	-0.01418	-0.00367	-0.00924	0.003063	0.003691
0.403	1.00595	0.963469	1.03372	0.984021	1.02541			0.403	-0.01587	0.000471	0.012702	0.007966	0.007145
0.404	0.999603	0.973355	0.990997	0.975164	1.03594			0.404	-0.02065	0.009591	-0.0244	-0.00076	0.017276
0.405	1.04068	0.965821	1.03038	0.964623	1.0074			0.405	0.010363	0.002643	0.009802	-0.01114	-0.01016
0.406	1.02407	0.956141	1.01526	0.990118	1.01718			0.406	-0.00218	-0.00628	-0.00333	0.013989	-0.00076
0.407	1.01364	0.9711	1.0213	0.988972	1.0129			0.407	-0.01004	0.007518	0.00192	0.012866	-0.00486
0.408	1.03185	0.959285	1.0243	1.00907	1.02041			0.408	0.003702	-0.00338	0.004539	0.032675	0.002368
0.409	1.01737	0.961724	1.01894	0.978816	1.01895			0.409	-0.00723	-0.00112	-0.00012	0.002863	0.000963
0.41	1.03047	0.974775	1.01951	0.971796	1.01881			0.41	0.002663	0.010916	0.00038	-0.00405	0.00084
0.411	1.00876	0.954211	1.04712	0.980308	1.01772			0.411	-0.01372	-0.00805	0.024364	0.004338	-0.0002
0.412	1.03871	0.974222	1.04004	0.984295	1.01337			0.412	0.008894	0.01042	0.018218	0.008278	-0.00437
0.413	1.0357	0.961854	1.01375	0.979425	1.01748			0.413	0.006629	-0.00099	-0.00462	0.003476	-0.00042
0.414	1.00906	0.951469	1.0585	0.973246	0.996163			0.414	-0.01349	-0.01056	0.034254	-0.00261	-0.02091
0.415	1.02329	0.985442	1.021	0.969594	1.00581			0.415	-0.00274	0.020782	0.001694	-0.00621	-0.01163
0.416	0.999854	0.979545	1.01407	0.96656	1.00174			0.416	-0.02042	0.015338	-0.00433	-0.00919	-0.01554
0.417	1.01357	0.973832	1.03462	0.989662	1.03709			0.417	-0.01008	0.010069	0.013526	0.013587	0.018461
0.418	1.03051	0.974027	1.00365	0.975164	1.03085			0.418	0.002723	0.010256	-0.01337	-0.0007	0.012468
0.419	1.00424	0.967621	1.01506	0.972739	1.02775			0.419	-0.01711	0.004354	-0.00346	-0.00308	0.009499
0.42	1.01733	0.970656	1.03409	1.00501	1.03077			0.42	-0.00723	0.007157	0.013072	0.028727	0.012404
0.421	1.00729	0.961984	1.03357	0.981667	1.0107			0.421	-0.0148	-0.00084	0.012632	0.005722	-0.00689
0.422	1.01502	0.979913	0.997168	0.963679	1.00469			0.422	-0.00896	0.015701	-0.01899	-0.012	-0.01267
0.423	1.02805	0.969377	1.03312	0.976818	1.00503			0.423	0.000868	0.005984	0.01225	0.000948	-0.01234
0.424	1.01763	0.95097	1.02849	0.984011	1.01054			0.424	-0.00698	-0.01099	0.008226	0.008047	-0.00703
0.425	1.044	0.961615	1.02509	0.978086	1.03171			0.425	0.012918	-0.00117	0.005275	0.002215	0.013328
0.426	1.01779	0.961019	1.04192	0.987592	1.04602			0.426	-0.00686	-0.00172	0.019896	0.011586	0.027105
0.427	1.0381	0.965182	1.00892	0.971055	1.00736			0.427	0.008477	0.002131	-0.00876	-0.00471	-0.01007
0.428	1.05303	0.957919	1.02083	0.967737	1.02571			0.428	0.019747	-0.00457	0.001578	-0.00798	0.007579
0.429	1.03776	0.959772	1.0395	0.976554	1.03251			0.429	0.008215	-0.00286	0.017808	0.00072	0.01413
0.43	1.02799	0.961149	1.02482	0.96092	0.997255			0.43	0.000856	-0.00158	0.005056	-0.01469	-0.01977
0.431	1.01379	0.987989	1.01806	0.972729	1.01273			0.431	-0.00987	0.023177	-0.00081	-0.00305	-0.00489
0.432	1.02109	0.953496	1.04081	0.958566	1.02496			0.432	-0.00435	-0.00863	0.018956	-0.017	0.006885
0.433	0.997059	0.954992	1.03125	0.990098	0.998087			0.433	-0.02249	-0.00725	0.01065	0.014081	-0.01895
0.434	1.04068	0.946201	1.01631	0.981525	1.04636			0.434	0.010441	-0.01536	-0.00232	0.005638	0.027473
0.435	1.05169	0.957669	1.027	0.977254	0.997307			0.435	0.018753	-0.00477	0.006966	0.001432	-0.01969
0.436	1.01806	0.970547	1.02681	0.969787	1.00922			0.436	-0.00663	0.007106	0.006807	-0.00592	-0.00822
0.437	1.02083	0.979089	1.04028	0.982925	1.02481			0.437	-0.00454	0.014989	0.018515	0.007033	0.006777
0.438	0.992131	0.957561	1.04791	0.962025	1.0097			0.438	-0.0262	-0.00487	0.025134	-0.01356	-0.00775
0.439	1.02312	0.952369	1.00936	0.981677	1.01897			0.439	-0.00281	-0.00965	-0.00834	0.005811	0.001167
0.44	1.03346	0.974439	1.02798	0.972709	1.02958			0.44	0.00501	0.010712	0.007837	-0.00302	0.01138
0.441	1.03205	0.967252	1.01827	0.966195	1.02903			0.441	0.003937	0.004085	-0.00059	-0.00944	0.010861
0.442	1.03357	0.979935	1.00697	0.972414	1.02496			0.442	0.005099	0.015793	-0.01041	-0.00331	0.006945
0.443	1.02428	0.956531	1.01852	0.982032	1.01965			0.443	-0.00191	-0.0058	-0.00037	0.006172	0.001854
0.444	1.01155	0.958558	1.0506	0.962989	1.03039			0.444	-0.01152	-0.00392	0.027496	-0.01259	0.012176
0.445	1.03686	0.977669	1.03238	0.977528	1.04446			0.445	0.007586	0.013705	0.011668	0.001741	0.025725
0.446	1.03549	0.955545	1.00046	0.97349	1.00535			0.446	0.006552	-0.00669	-0.01605	-0.00223	-0.01188
0.447	1.02479	0.960683	0.994773	0.985593	1.01995			0.447	-0.00152	-0.00195	-0.02098	0.009698	0.002162
0.448	1.02795	0.951133	1.00951	0.982205	1.02067			0.448	0.000866	-0.01076	-0.00818	0.006369	0.002862
0.449	1.01905	0.95781	1.01974	0.97702	1.02812			0.449	-0.00584	-0.0046	0.00071	0.001261	0.010023
0.45	1.00224	0.955664	1.01178	0.992472	1.01165			0.45	-0.01853	-0.00657	-0.0062	0.016493	-0.00581
0.451	1.03174	0.971122	1.01764	0.973348	1.00944			0.451	0.003736	0.007691	-0.00111	-0.00235	-0.00792
0.452	1.00543	0.944607	0.993415	0.966408	1.02252			0.452	-0.01611	-0.01677	-0.02214	-0.00919	0.004662
0.453	1.03254	0.956737	1.00734	0.985614	1.02614			0.453	0.004344	-0.00557	-0.01004	0.009747	0.008149
0.454	1.01584	0.963718	1.01649	1.00817	1.0207			0.454	-0.00825	0.000873	-0.0021	0.031976	0.002929
0.455	1.03005	0.971382	1.00531	0.954903	1.02652			0.455	0.002471	0.007947	-0.0118	-0.02051	0.008526
0.456	1.01828	0.982136	1.02753	0.996277	1.02766			0.456	-0.00641	0.017869	0.007495	0.020274	0.009624
0.457	1.01425	0.955057	1.02734	0.970132	1.0167			0.457	-0.00945	-0.00711	0.007336	-0.0055	-0.00091
0.458	1.03968	0.960043	1.01622	0.974362	1.03217			0.458	0.009751	-0.00251	-0.00231	-0.00133	0.013984
0.459	1.03452	0.969474	1.03324	0.991681	1.03026			0.459	0.005863	0.006199	0.012464	0.015754	0.012143
0.46	1.01738	0.965214	1.01857	0.993172	1.01074			0.46	-0.00707	0.002266	-0.00027	0.017222	-0.00662
0.461	1.01713	0.963913	1.02308	0.965475	1.0183			0.461	-0.00726	0.00107	0.003659	-0.01007	0.000658
0.462	1.05446	0.984672	0.997847	0.964126	1.02499			0.462	0.020915	0.020231	-0.01827	-0.01139	0.007097
0.463	1.02501	0.958894	1.01037	0.959956	1.02029			0.463	-0.00131	-0.00355	-0.00738	-0.0155	0.002578
0.464	1.02738	0.971436	1.01414	0.989702	1.00549			0.464	0.000483	0.008023	-0.00411	0.013822	-0.01165
0.465	0.994489	0.975848	1.01642	0.971796	1.01567			0.465	-0.02435	0.012094	-0.00212	-0.00382	-0.00185
0.466	1.00857	0.958894	1.02639	0.97559	1.0203			0.466	-0.01371	-0.00354	0.006544	-7.88e-05	0.00261
0.467	1.02907	0.95858	1.05565	0.970395	0.999407			0.467	0.001757	-0.00383	0.03196	-0.00519	-0.01748
0.468	1.01709	0.957355	1.01965	0.984224	0.985806			0.468	-0.00727	-0.00495	0.000698	0.008436	-0.03055
0.469	1.02826	0.961377	1.02945	0.975468	0.999667			0.469	0.00116	-0.00124	0.009208	-0.00019	-0.01722
0.47	1.02406	0.970678	1.00234	0.959692	1.01922			0.47	-0.00201	0.007343	-0.01433	-0.01573	0.001597
0.471	1.03452	0.979827	1.01315	0.985299	1.03053			0.471	0.005895	0.015784	-0.00495	0.009517	0.012475
0.472	1.02748	0.966753	1.01578	0.979628	1.01668			0.472	0.000572	0.003725	-0.00265	0.003928	-0.00083
0.473	1.02276	0.973648	1.0259	0.970568	1.02786			0.473	-0.00298	0.010092	0.006141	-0.00499	0.009917
0.474	1.06142	0.947902	1.03216	0.978147	1.0274			0.474	0.026198	-0.01365	0.011575	0.00248	0.009486
0.475	1.05772	0.98735	1.01327	0.972059	1.00399			0.475	0.023416	0.02274	-0.00482	-0.00352	-0.01302
0.476	1.03723	0.968434	1.01791	0.991336	1.02184			0.476	0.007945	0.005296	-0.00078	0.015482	0.004151
0.477	1.02003	0.941973	1.02123	0.974464	1.00907			0.477	-0.00503	-0.01911	0.002101	-0.00115	-0.00813
0.478	1.03517	0.956997	1.03297	0.974616	1.00779			0.478	0.006403	-0.00525	0.012307	-0.00099	-0.00935
0.479	1.05069	0.95174	1.01988	0.964044	1.01134			0.479	0.018117	-0.0101	0.000935	-0.0114	-0.00592
0.48	1.02848	0.948813	1.04768	0.98673	1.02933			0.48	0.001356	-0.0128	0.025076	0.010959	0.01137
0.481	1.01492	0.966808	1.03595	0.984011	1.02676			0.481	-0.00888	0.003815	0.014904	0.008286	0.008911
0.482	1.02491	0.970276	1.02987	0.984417	1.01664			0.482	-0.00134	0.007009	0.009612	0.008693	-0.00082
0.483	1.03764	0.967285	1.02263	0.985634	1.01808			0.483	0.008279	0.004259	0.003342	0.009896	0.000585
0.484	1.02603	0.946808	1.00472	0.974555	1.00992			0.484	-0.00048	-0.01463	-0.01222	-0.00102	-0.00726
0.485	1.02616	0.981171	1.01301	0.974697	1.00544			0.485	-0.00038	0.017076	-0.00501	-0.00088	-0.01156
0.486	1.01575	0.961203	1.02108	0.992533	1.02384			0.486	-0.00824	-0.00135	0.001996	0.016706	0.006142
0.487	1.01852	0.976119	1.01089	0.986314	1.03991			0.487	-0.00614	0.012419	-0.00685	0.010576	0.02159
0.488	1.03013	0.954558	1.03954	0.987714	1.00175			0.488	0.002623	-0.00747	0.018031	0.011968	-0.0151
0.489	0.99955	0.943317	0.993599	0.997352	1.02153			0.489	-0.02046	-0.01783	-0.02186	0.021463	0.003924
0.49	1.01902	0.954667	1.01033	0.969706	1.01777			0.49	-0.00576	-0.00736	-0.00733	-0.00578	0.000322
0.491	1.03446	0.94271	1.02744	0.956892	1.0254			0.491	0.005897	-0.01839	0.007537	-0.01841	0.007667
0.492	1.04356	0.962255	1.01513	0.985076	1.02049			0.492	0.012766	-0.00035	-0.00315	0.009376	0.002943
0.493	1.02738	0.962905	1.01709	0.990007	1.01538			0.493	0.000562	0.000256	-0.00145	0.014249	-0.00196
0.494	1.03056	0.944477	1.02928	0.989804	1.01992			0.494	0.002968	-0.01675	0.009149	0.014053	0.002413
0.495	1.02602	0.956661	1.04398	0.96721	1.0127			0.495	-0.00046	-0.0055	0.021922	-0.00822	-0.00452
0.496	1.04312	0.936661	1.02413	0.985228	1.01423			0.496	0.012455	-0.02395	0.004683	0.009545	-0.00305
0.497	1.04184	0.955046	1.03287	0.9742	1.012			0.497	0.011483	-0.00699	0.012278	-0.00132	-0.00518
0.498	1.01009	0.979729	1.01567	0.997575	1.01045			0.498	-0.01247	0.015792	-0.00266	0.021723	-0.00667
0.499	1.01127	0.954136	1.02057	0.971461	1.02173			0.499	-0.01158	-0.00782	0.001603	-0.00402	0.004191
0.5	1.03887	0.965637	1.01526	0.984386	1.01524			0.5	0.009255	0.00279	-0.00301	0.008737	-0.00205
0.501	1.01231	0.940228	1.00883	0.963963	1.00721			0.501	-0.01079	-0.02065	-0.00859	-0.01139	-0.00977
0.502	1.04235	0.94761	0.998262	0.972556	1.01608			0.502	0.011885	-0.01383	-0.01777	-0.00292	-0.00123
0.503	1.02232	0.977561	1.02008	0.970426	1.01905			0.503	-0.00324	0.013801	0.00119	-0.00501	0.001628
0.504	1.0024	0.956141	1.03131	0.964714	1.00806			0.504	-0.01827	-0.00595	0.010952	-0.01064	-0.00893
0.505	1.01623	0.95587	1.00926	0.980653	1.02568			0.505	-0.00783	-0.0062	-0.00821	0.005075	0.008018
0.506	1.01456	0.959447	1.02882	1.01412	1.01098			0.506	-0.00908	-0.00289	0.008784	0.038069	-0.00611
0.507	1.0181	0.968152	0.986472	0.964105	1.03419			0.507	-0.0064	0.005141	-0.02799	-0.01122	0.016217
0.508	1.03515	0.980835	1.02216	0.980998	1.01694			0.508	0.006468	0.016839	0.003017	0.00543	-0.00037
0.509	1.04606	0.972954	1.02694	0.994156	0.997483			0.509	0.014703	0.009573	0.007168	0.018405	-0.01907
0.51	1.01168	0.957171	1.03133	0.976726	1.017			0.51	-0.01124	-0.00498	0.010979	0.001226	-0.0003
0.511	1.02042	0.957041	1.04669	0.970578	1.02211			0.511	-0.00465	-0.0051	0.02432	-0.00483	0.004621
0.512	1.0372	0.994244	1.03951	0.935231	1.02056			0.512	0.008021	0.029229	0.018098	-0.03967	0.003132
0.513	1.01806	0.963577	1.02623	0.969239	0.994821			0.513	-0.00643	0.000934	0.006557	-0.00614	-0.02161
0.514	1.01273	0.978862	1.02044	1.00094	0.999376			0.514	-0.01044	0.015045	0.001532	0.025108	-0.01723
0.515	1.03479	0.966883	1.02849	0.977244	1.02367			0.515	0.006213	0.004	0.00854	0.001752	0.00614
0.516	1.02934	0.957984	1.05807	0.9805	1.0249			0.516	0.002103	-0.00421	0.034231	0.004968	0.007336
0.517	1.03218	0.949854	1.02625	0.992087	1.02392			0.517	0.004251	-0.0117	0.006595	0.016392	0.006397
0.518	1.01392	0.962981	1.01352	0.968539	1.01659			0.518	-0.00953	0.000403	-0.00446	-0.00681	-0.00065
0.519	1.03823	0.973507	1.01446	0.985188	1.00345			0.519	0.008825	0.010117	-0.00364	0.009603	-0.01327
0.52	1.03069	0.952509	1.00662	0.973946	1.03445			0.52	0.003136	-0.00925	-0.01045	-0.00147	0.016546
0.521	1.04386	0.981767	1.02363	0.969706	1.01609			0.521	0.013074	0.017746	0.004326	-0.00565	-0.00111
0.522	1.00346	0.972531	1.01512	0.981282	1.05052			0.522	-0.01742	0.009228	-0.00306	0.00577	0.032
0.523	1.01182	0.951306	1.02346	0.981677	1.02644			0.523	-0.01111	-0.01035	0.004195	0.006156	0.008865
0.524	1.0358	0.970829	1.01514	1.00727	1.00674			0.524	0.007	0.007661	-0.00303	0.031392	-0.01008
0.525	1.02008	0.954352	1.01044	0.981058	1.03269			0.525	-0.00486	-0.00753	-0.00711	0.005554	0.014883
0.526	1.03108	0.953117	1.01515	0.976036	1.00662			0.526	0.003443	-0.00867	-0.00302	0.000616	-0.01018
0.527	1.02044	0.953496	1.03054	0.964876	1.03657			0.527	-0.00459	-0.00831	0.010357	-0.01038	0.018626
0.528	1.03618	0.940911	1.01968	0.986293	1.01484			0.528	0.007302	-0.01992	0.000917	0.010733	-0.00227
0.529	1.02555	0.954894	1.02647	0.961011	1.00913			0.529	-0.00072	-0.00702	0.006826	-0.01419	-0.00775
0.53	1.0336	0.955957	1.00913	0.988728	1.01389			0.53	0.005355	-0.00603	-0.00823	0.013135	-0.00317
0.531	1.05681	0.969821	1.01239	0.976219	0.996808			0.531	0.022874	0.006755	-0.0054	0.000811	-0.01959
0.532	1.02448	0.952813	1.0071	0.980196	1.0116			0.532	-0.00152	-0.00893	-0.00999	0.004737	-0.00536
0.533	1.03715	0.968087	1.02539	0.970507	1.01564			0.533	0.00804	0.005167	0.0059	-0.00481	-0.00147
0.534	1.00646	0.952434	1.01672	0.994806	1.03926			0.534	-0.01512	-0.00927	-0.00163	0.019151	0.021246
0.535	1.01268	0.974103	1.01679	0.955938	1.01495			0.535	-0.01042	0.010722	-0.00157	-0.01916	-0.00212
0.536	1.00571	0.943707	1.01973	0.968123	0.998919			0.536	-0.01568	-0.01731	0.000996	-0.00714	-0.01753
0.537	1.01669	0.943425	1.00767	0.979151	1.00913			0.537	-0.00738	-0.01757	-0.00948	0.003728	-0.0077
0.538	1.03149	0.9431	1.00073	0.979689	1.01049			0.538	0.003788	-0.01787	-0.01551	0.004259	-0.00639
0.539	1.06816	0.948477	1.01455	0.977568	1.03365			0.539	0.031472	-0.0129	-0.00349	0.002179	0.015883
0.54	0.988792	0.941008	1.01313	0.963913	1.00474			0.54	-0.02844	-0.01979	-0.00473	-0.01128	-0.01191
0.541	0.996874	0.957745	1.00623	0.982469	1.0241			0.541	-0.02234	-0.00435	-0.01071	0.007011	0.006723
0.542	1.01565	0.959176	1.02847	0.967047	1.01138			0.542	-0.00816	-0.00303	0.008608	-0.00818	-0.00552
0.543	1.02336	0.939751	1.03669	0.984559	1.01937			0.543	-0.00234	-0.02094	0.015752	0.009086	0.002181
0.544	1.04465	0.972434	1.04031	0.961721	1.02745			0.544	0.01373	0.00921	0.018893	-0.01342	0.009955
0.545	1.01592	0.967588	1.02531	0.970548	1.02306			0.545	-0.00794	0.00475	0.005871	-0.00472	0.005748
0.546	1.0301	0.969008	1.00033	0.993172	1.00788			0.546	0.002756	0.006057	-0.01581	0.017582	-0.00885
0.547	1.02411	0.964889	1.03209	0.978258	1.01097			0.547	-0.00176	0.002263	0.01176	0.002892	-0.00587
0.548	1.00929	0.977453	1.02649	0.970416	1.00141			0.548	-0.01295	0.013856	0.006904	-0.00483	-0.01506
0.549	1.05144	0.950829	1.01022	0.973226	1.01745			0.549	0.018879	-0.0107	-0.00722	-0.00206	0.000362
0.55	1.03662	0.958309	1.02455	0.97418	1.02905			0.55	0.007688	-0.0038	0.005225	-0.00111	0.011538
0.551	1.02007	0.952076	1.00436	0.982205	0.991806			0.551	-0.0048	-0.00954	-0.0123	0.006793	-0.02428
0.552	0.995125	0.951892	1.01119	0.990605	1.05221			0.552	-0.02363	-0.00971	-0.00636	0.015082	0.033814
0.553	1.02719	0.975599	1.01106	0.98396	1.02073			0.553	0.000572	0.012163	-0.00648	0.008532	0.003553
0.554	1.01782	0.969745	1.00289	0.975275	1.02829			0.554	-0.00649	0.006771	-0.01357	-1.57e-05	0.010823
0.555	1.0138	0.954645	1.02026	0.9819	1.01274			0.555	-0.00952	-0.00716	0.001525	0.006519	-0.00412
0.556	1.02771	0.976965	1.01385	0.967707	1.0257			0.556	0.000983	0.013439	-0.00405	-0.00747	0.008339
0.557	1.03699	0.971447	1.02832	0.959043	0.999563			0.557	0.007991	0.008345	0.00853	-0.01601	-0.01678
0.558	1.01892	0.985453	1.02684	0.985137	1.01243			0.558	-0.00565	0.021273	0.007243	0.009714	-0.00441
0.559	1.02606	0.984943	1.02487	0.992705	1.03291			0.559	-0.00026	0.020805	0.005537	0.017179	0.015293
0.56	0.997735	0.965669	1.01097	0.997169	1.02212			0.56	-0.02163	0.003031	-0.00654	0.021586	0.004923
0.561	1.01546	0.954461	1.02475	0.986212	1.01423			0.561	-0.00826	-0.00731	0.005446	0.010785	-0.00266
0.562	1.0356	0.980499	1.03313	0.990595	1.01299			0.562	0.006951	0.016716	0.012726	0.015117	-0.00385
0.563	1.0164	0.971837	1.02015	0.981758	1.01635			0.563	-0.00754	0.008725	0.001447	0.006407	-0.00061
0.564	1.0363	0.964867	1.02777	0.964663	1.00578			0.564	0.007483	0.002303	0.008072	-0.01044	-0.01076
0.565	1.01981	0.954537	1.02324	0.962644	1.02435			0.565	-0.00496	-0.00723	0.004146	-0.01242	0.007106
0.566	1.01869	0.950797	0.990064	0.988424	1.02581			0.566	-0.0058	-0.01067	-0.02467	0.01299	0.008513
0.567	1.0194	0.965973	1.01347	0.956689	1.02036			0.567	-0.00526	0.003329	-0.00434	-0.01829	0.003279
0.568	1.05187	0.961756	1.01338	0.983869	1.00606			0.568	0.01925	-0.00056	-0.00441	0.008504	-0.01047
0.569	1.03258	0.953951	1.01097	0.992665	1.03886			0.569	0.004688	-0.00775	-0.00651	0.017182	0.021075
0.57	1.02305	0.966927	0.998054	0.979263	1.00175			0.57	-0.0025	0.004217	-0.01772	0.00398	-0.01461
0.571	1.03452	0.967122	1.01941	0.965008	1.02679			0.571	0.006167	0.004404	0.000833	-0.01007	0.009483
0.572	1.01005	0.957745	1.0214	0.984061	1.00983			0.572	-0.01231	-0.00424	0.002567	0.008719	-0.00682
0.573	1.01697	0.953192	1.02003	0.976645	1.01435			0.573	-0.00708	-0.00844	0.001381	0.001406	-0.00247
0.574	1.02888	0.962612	1.02341	0.971714	1.01461			0.574	0.001917	0.000256	0.004315	-0.00345	-0.00222
0.575	1.03043	0.959122	0.996166	0.967971	1.01431			0.575	0.003088	-0.00296	-0.01934	-0.00713	-0.0025
0.576	1.03712	0.952369	0.997076	0.968387	1.01523			0.576	0.00814	-0.00918	-0.01855	-0.00672	-0.0016
0.577	1.02713	0.963946	1.03004	0.979192	0.997203			0.577	0.000599	0.001494	0.010085	0.003941	-0.01893
0.578	1.06572	0.968423	1.00878	0.968458	1.02465			0.578	0.029737	0.005631	-0.00837	-0.00664	0.007458
0.579	1.04094	0.956802	1.01142	0.981018	1.01862			0.579	0.011026	-0.00509	-0.00608	0.005742	0.001673
0.58	1.03548	0.94852	1.02683	0.977802	1.03669			0.58	0.006909	-0.01272	0.00731	0.00258	0.01905
0.581	0.999603	0.982775	1.02704	0.990686	0.988998			0.581	-0.02017	0.018879	0.007504	0.015287	-0.0268
0.582	1.00469	0.934786	1.00289	0.98463	1.00035			0.582	-0.01632	-0.02539	-0.01347	0.009319	-0.01587
0.583	1.04637	0.931989	1.01615	0.956151	0.988062			0.583	0.01514	-0.02797	-0.00195	-0.01875	-0.02769
0.584	1.03145	0.952444	1.02887	0.967778	1.01721			0.584	0.003875	-0.00909	0.0091	-0.00728	0.000344
0.585	1.02655	0.967599	1.0366	0.987318	1.0325			0.585	0.000178	0.004892	0.015817	0.011978	0.015053
0.586	1.04006	0.965008	1.02937	0.989215	1.01201			0.586	0.01039	0.002509	0.009536	0.013851	-0.00464
0.587	1.02492	0.958146	1.00793	0.966905	1.00811			0.587	-0.00104	-0.00382	-0.00908	-0.00813	-0.00839
0.588	1.00538	0.958168	1.03401	0.970872	1.0181			0.588	-0.01579	-0.0038	0.013577	-0.00422	0.001231
0.589	1.02284	0.956553	1.00997	0.974788	1.01323			0.589	-0.00261	-0.00528	-0.00731	-0.00036	-0.00345
0.59	1.08006	0.960835	1.02596	0.966337	1.00866			0.59	0.040582	-0.00133	0.006588	-0.00868	-0.00784
0.591	1.01391	0.956835	1.03339	1.00701	1.01728			0.591	-0.00934	-0.00501	0.013046	0.031413	0.000455
0.592	1.03965	0.97484	1.01734	0.978025	1.01666			0.592	0.010091	0.011592	-0.0009	0.002852	-0.00013
0.593	1.01133	0.964423	1.00806	0.985766	1.00532			0.593	-0.01129	0.001991	-0.00895	0.010485	-0.01103
0.594	1.01161	0.940314	1.01719	0.981698	1.03973			0.594	-0.01108	-0.02024	-0.00102	0.006477	0.022064
0.595	1.03169	0.951805	1.02364	0.95953	1.0147			0.595	0.004089	-0.00965	0.004583	-0.01537	-0.002
0.596	1.02296	0.962743	1.05362	0.984579	1.01323			0.596	-0.0025	0.000452	0.030634	0.00933	-0.00341
0.597	1.03507	0.975805	1.02219	0.972729	1.01545			0.597	0.00665	0.012503	0.003338	-0.00235	-0.00126
0.598	1.01598	0.975718	1.03272	0.968955	1.0102			0.598	-0.00777	0.01243	0.012483	-0.00606	-0.00631
0.599	1.0473	0.987014	0.996834	0.97841	1.02649			0.599	0.01588	0.022854	-0.01868	0.003255	0.009353
0.6	1.03133	0.964098	1.01005	0.979121	1.02012			0.6	0.003835	0.00171	-0.00719	0.00396	0.003241
0.601	1.00166	0.971111	1.02616	0.981241	1.00248			0.601	-0.01856	0.008182	0.006792	0.006056	-0.01372
0.602	1.03337	0.940618	1.02389	0.968508	0.995653			0.602	0.005381	-0.01994	0.004829	-0.00649	-0.02028
0.603	1.04695	0.951447	1.03954	0.967058	1.01484			0.603	0.015631	-0.00995	0.018427	-0.00791	-0.00181
0.604	1.03727	0.967317	1.02153	0.997281	1.01457			0.604	0.008324	0.004699	0.00279	0.021875	-0.00207
0.605	1.02999	0.942645	0.995947	0.969635	0.998149			0.605	0.00284	-0.01806	-0.01943	-0.00536	-0.01786
0.606	1.01533	0.945431	1.03216	0.964207	1.01401			0.606	-0.00823	-0.01548	0.012028	-0.01071	-0.0026
0.607	1.02856	0.959425	1.04811	0.976747	1.02852			0.607	0.001763	-0.00257	0.025886	0.001648	0.011363
0.608	1.01415	0.955805	1.00327	0.982428	1.00607			0.608	-0.00911	-0.00591	-0.01306	0.00726	-0.01021
0.609	1.00421	0.988748	1.01703	0.974281	1.02595			0.609	-0.01661	0.024483	-0.00111	-0.00077	0.008903
0.61	1.02868	0.964401	1.01931	0.995059	1.00187			0.61	0.001862	0.002025	0.000881	0.019712	-0.01425
0.611	0.983997	0.974927	1.01723	0.972536	1.00344			0.611	-0.03186	0.011742	-0.00092	-0.00249	-0.01273
0.612	0.980261	0.97032	1.02571	0.974586	1.02234			0.612	-0.03468	0.007494	0.006448	-0.00046	0.00545
0.613	1.01015	0.977171	1.02014	0.970497	1.022			0.613	-0.01212	0.013816	0.001607	-0.00448	0.005134
0.614	1.01064	0.957843	1.01642	0.998955	0.997255			0.614	-0.01175	-0.00401	-0.00162	0.023567	-0.01866
0.615	0.998887	0.95148	1.00098	0.985918	1.0041			0.615	-0.02061	-0.00987	-0.01503	0.010723	-0.01207
0.616	1.02794	0.966862	1.0368	0.981951	1.01718			0.616	0.001316	0.00432	0.016084	0.006819	0.000514
0.617	0.991005	0.962266	1.01045	0.981271	1.02207			0.617	-0.02656	7.95e-05	-0.00679	0.006153	0.005213
0.618	1.02206	0.968379	1.03612	0.957419	1.01893			0.618	-0.00312	0.005729	0.015509	-0.01735	0.002198
0.619	1.037	0.966363	0.993979	0.989763	1.05587			0.619	0.008166	0.003863	-0.02109	0.01453	0.03774
0.62	0.998265	0.970862	1.00946	0.982489	1.04083			0.62	-0.02108	0.008024	-0.00764	0.00737	0.023274
0.621	1.00456	0.965821	1.01727	1.00505	1.0028			0.621	-0.01632	0.003374	-0.00086	0.029614	-0.01329
0.622	1.03337	0.986461	1.02957	0.987886	1.01636			0.622	0.005428	0.022422	0.009824	0.01269	-0.00024
0.623	1.01051	0.972369	1.00623	0.989185	0.994031			0.623	-0.01183	0.009417	-0.01044	0.013975	-0.02171
0.624	1.03762	0.980585	0.997928	0.987978	1.0335			0.624	0.008652	0.017002	-0.01765	0.012789	0.016255
0.625	1.03221	0.949897	1.00267	0.980602	1.03211			0.625	0.004566	-0.01131	-0.01352	0.005531	0.014919
0.626	1.01039	0.961409	1.01406	0.965647	1.03974			0.626	-0.01191	-0.00067	-0.00363	-0.00921	0.022273
0.627	1.04882	0.970309	1.0359	0.977091	1.01174			0.627	0.017107	0.00753	0.015349	0.002075	-0.00465
0.628	1.02522	0.966526	1.01581	0.977122	1.01792			0.628	-0.0007	0.004046	-0.0021	0.002111	0.001287
0.629	1.01653	0.956943	1.02231	0.953858	1.01899			0.629	-0.00726	-0.00478	0.003546	-0.02082	0.002331
0.63	1.04519	0.966222	1.01385	1.00763	1.03652			0.63	0.014376	0.003771	-0.0038	0.032186	0.01919
0.631	1.01982	0.966808	1.01913	0.970345	1.01834			0.631	-0.00477	0.004316	0.000799	-0.00456	0.001718
0.632	1.01741	0.984726	1.02913	0.97981	1.01849			0.632	-0.00659	0.020854	0.009484	0.004774	0.001869
0.633	1.046	0.935393	1.02221	0.97771	1.00141			0.633	0.014995	-0.02465	0.003477	0.002711	-0.01455
0.634	1.04488	0.949398	1.01859	0.988515	1.01106			0.634	0.014151	-0.01173	0.000342	0.013365	-0.00526
0.635	1.02864	0.975707	1.00805	0.981992	1.0284			0.635	0.001901	0.012538	-0.00882	0.006937	0.011417
0.636	1.03117	0.934678	1.01857	0.969695	1.02282			0.636	0.003811	-0.02531	0.00032	-0.00518	0.006051
0.637	1.02471	0.970233	0.994773	0.993679	1.00926			0.637	-0.00106	0.007495	-0.02034	0.018466	-0.00699
0.638	1.01815	0.945637	1.01271	0.971846	1.00793			0.638	-0.00601	-0.01519	-0.00476	-0.00305	-0.00825
0.639	1.01388	0.955046	1.02345	0.965597	1.01845			0.639	-0.00923	-0.00651	0.004579	-0.0092	0.001866
0.64	1.01538	0.971285	1.02671	1.00107	1.02012			0.64	-0.0081	0.008483	0.007413	0.025774	0.003481
0.641	1.0241	0.962309	1.01822	0.993842	1.01343			0.641	-0.00152	0.000199	4.64e-05	0.018645	-0.00295
0.642	1.03507	0.949344	1.01691	0.980632	1.0291			0.642	0.006765	-0.01176	-0.00109	0.005624	0.012129
0.643	1.00684	0.932054	1.02521	0.988333	1.00035			0.643	-0.01454	-0.0277	0.006119	0.013219	-0.0155
0.644	1.01741	0.951046	1.02971	0.986578	1.02552			0.644	-0.00655	-0.01018	0.010037	0.011493	0.008693
0.645	1.03039	0.962797	1.02444	0.989479	1.01166			0.645	0.003247	0.00067	0.005453	0.014365	-0.00463
0.646	1.05005	0.968076	1.02581	0.98463	0.97626			0.646	0.018089	0.005542	0.006648	0.009586	-0.03866
0.647	0.996768	0.955371	0.987969	0.984751	1.01411			0.647	-0.02213	-0.00617	-0.02622	0.009712	-0.00225
0.648	1.03271	0.967967	1.01318	0.97977	1.02			0.648	0.005003	0.005449	-0.00432	0.004803	0.003415
0.649	1.04691	0.968249	1.03897	0.950987	1.04053			0.649	0.015725	0.005705	0.018086	-0.02356	0.023165
0.65	0.992767	0.983046	1.01969	0.993172	1.00628			0.65	-0.02514	0.019358	0.001343	0.018017	-0.00976
0.651	0.998953	0.966266	1.00456	0.968123	1.013			0.651	-0.02046	0.003888	-0.0118	-0.00667	-0.0033
0.652	1.01244	0.968661	1.02864	0.963182	1.03763			0.652	-0.01028	0.006103	0.009132	-0.01153	0.020398
0.653	1.02411	0.947588	1.02176	0.968153	1.01815			0.653	-0.00147	-0.01334	0.003153	-0.00663	0.001659
0.654	1.00383	0.952293	0.999413	0.973216	1.02329			0.654	-0.01678	-0.009	-0.01625	-0.00163	0.006617
0.655	1.05213	1.00006	1.02096	0.970852	0.998492			0.655	0.019684	0.035074	0.002466	-0.00396	-0.01723
0.656	1.03439	0.944434	1.00023	0.98187	0.999782			0.656	0.006297	-0.01624	-0.01554	0.00691	-0.01598
0.657	1.00548	0.966298	1.02934	0.961244	1.01368			0.657	-0.01553	0.003932	0.009744	-0.01342	-0.0026
0.658	1.04004	0.969713	1.02	0.985786	1.01665			0.658	0.010561	0.007094	0.001644	0.010772	0.000254
0.659	1.04271	0.96993	1.01964	0.942019	1.00432			0.659	0.012586	0.007288	0.001335	-0.03236	-0.0116
0.66	1.02467	0.969182	1.0386	0.993334	1.00968			0.66	-0.00104	0.006605	0.017811	0.018228	-0.00643
0.661	1.04137	0.941583	1.0154	0.96231	1.01768			0.661	0.011575	-0.01885	-0.00234	-0.01235	0.001257
0.662	1.0089	0.957995	1.02611	0.969249	1.01632			0.662	-0.01293	-0.0037	0.00696	-0.00551	-4.85e-05
0.663	1.04483	0.957821	1.00436	0.981393	1.02407			0.663	0.014199	-0.00387	-0.01192	0.006467	0.007418
0.664	1.03515	0.96232	1.01309	0.978055	1.00799			0.664	0.006891	0.000293	-0.00434	0.003184	-0.00804
0.665	1.02771	0.945366	1.0208	0.964531	1.00807			0.665	0.001279	-0.01534	0.002364	-0.01014	-0.00796
0.666	1.02423	0.953919	1.05267	0.959093	1.02297			0.666	-0.00134	-0.00745	0.030045	-0.0155	0.006384
0.667	1.03395	0.957322	1.03853	0.983788	1.03919			0.667	0.005994	-0.00431	0.017765	0.008842	0.021985
0.668	1.02077	0.961745	1.02885	0.977112	1.02037			0.668	-0.00395	-0.00023	0.009362	0.002268	0.003893
0.669	0.994727	0.965041	1.0075	0.986537	1.01895			0.669	-0.02361	0.002821	-0.00918	0.011559	0.002533
0.67	0.997695	0.957767	1.02349	0.967768	1.04384			0.67	-0.02137	-0.00389	0.004715	-0.00694	0.026474
0.671	1.0215	0.974667	1.02642	0.966002	0.995653			0.671	-0.0034	0.011706	0.007267	-0.00867	-0.01986
0.672	1.05617	0.961745	1.02574	0.966916	1.00857			0.672	0.022775	-0.00021	0.006681	-0.00776	-0.00743
0.673	1.02249	0.967718	1.01309	0.955847	1.0133			0.673	-0.00264	0.005304	-0.00431	-0.01867	-0.00288
0.674	1.02828	0.97136	1.00328	0.982945	1.01885			0.674	0.001731	0.008665	-0.01283	0.008046	0.002472
0.675	1.03205	0.970114	1.00336	0.955076	1.02092			0.675	0.004573	0.007516	-0.01276	-0.01942	0.004469
0.676	1.02088	0.950547	1.02832	0.962969	1.00572			0.676	-0.00385	-0.01053	0.008931	-0.01164	-0.01015
0.677	1.03279	0.947241	1.0147	0.95953	1.00927			0.677	0.005143	-0.01358	-0.0029	-0.01503	-0.00673
0.678	1.03422	0.96619	1.02123	0.978289	1.02632			0.678	0.006228	0.00391	0.002772	0.003464	0.009668
0.679	1.02079	0.955165	1.04277	0.985218	1.01052			0.679	-0.00392	-0.00626	0.021492	0.010304	-0.00552
0.68	1.03464	0.977463	1.02638	0.967534	1.02521			0.68	0.006553	0.014316	0.00725	-0.00713	0.008619
0.681	1.02855	0.946949	1.01288	0.987623	0.998045			0.681	0.00195	-0.01383	-0.00447	0.012684	-0.0175
0.682	1.0312	0.945084	1.00259	0.986628	1.04064			0.682	0.003958	-0.01555	-0.0134	0.011704	0.023463
0.683	1.00817	0.956325	1.02672	0.962634	1.02027			0.683	-0.01342	-0.00518	0.007565	-0.01194	0.003885
0.684	1.02446	0.944184	1.01688	0.968072	1.02574			0.684	-0.00113	-0.01637	-0.00098	-0.00657	0.009146
0.685	1.03737	0.969377	1.02557	0.988109	1.01876			0.685	0.00862	0.006871	0.006573	0.013173	0.002448
0.686	1.01041	0.927285	1.04328	0.967545	1.03635			0.686	-0.01172	-0.03196	0.021949	-0.00709	0.019374
0.687	1.03916	0.954092	1.01652	0.964075	1.02142			0.687	0.009977	-0.00723	-0.00129	-0.01051	0.005015
0.688	1.02769	0.957388	1.02931	0.976858	1.00957			0.688	0.00132	-0.00418	0.009832	0.002102	-0.00638
0.689	1.02383	0.965919	1.02285	0.982682	1.01584			0.689	-0.00159	0.003696	0.004221	0.007849	-0.00034
0.69	1.02945	0.963859	1.04178	0.987947	1.009			0.69	0.002661	0.0018	0.020666	0.013042	-0.00692
0.691	1.02787	0.966081	1.03592	0.972597	1.00972			0.691	0.001472	0.003849	0.015581	-0.00209	-0.00621
0.692	1.04618	0.960477	1.0172	0.964815	1.00388			0.692	0.015293	-0.00131	-0.00067	-0.00975	-0.01183
0.693	1.0272	0.944238	0.994877	0.962705	1.03071			0.693	0.000967	-0.0163	-0.02007	-0.01182	0.013978
0.694	1.05073	0.96735	0.995257	0.970497	1.01074			0.694	0.018732	0.005032	-0.01973	-0.00415	-0.00521
0.695	1.03679	0.96671	1.00897	0.983757	1.0235			0.695	0.008213	0.004449	-0.00782	0.008928	0.007069
0.696	1.04515	0.953984	1.01256	0.971785	1.00237			0.696	0.014524	-0.00729	-0.0047	-0.00286	-0.01325
0.697	1.03543	0.970211	1.01683	0.970101	0.993802			0.697	0.007188	0.007684	-0.00098	-0.00452	-0.02148
0.698	1.0141	0.966027	0.993864	0.966885	1.04093			0.698	-0.00891	0.003825	-0.02093	-0.00768	0.02384
0.699	1.04052	0.965388	1.02	0.976605	1.01897			0.699	0.011047	0.003234	0.001775	0.001895	0.002729
0.7	1.03095	0.940336	1.01809	0.972059	1.00998			0.7	0.003816	-0.01987	0.000124	-0.00258	-0.00591
0.701	1.01502	0.961225	1.01895	0.965688	0.99634			0.701	-0.00821	-0.0006	0.000873	-0.00885	-0.01902
0.702	1.03504	0.965919	1.01667	0.964491	1.01767			0.702	0.006911	0.00374	-0.00111	-0.01003	0.001496
0.703	1.04565	0.98465	1.02292	0.988728	1.02297			0.703	0.014925	0.021017	0.00433	0.013859	0.006606
0.704	1.01661	0.949962	1.01781	0.984954	1.02951			0.704	-0.00699	-0.01098	-0.00011	0.010148	0.012899
0.705	1.029	0.959772	1.0171	0.992939	1.02442			0.705	0.002358	-0.00192	-0.00072	0.018025	0.008006
0.706	1.03998	0.957724	1.04221	0.985147	1.00392			0.706	0.010646	-0.00381	0.021094	0.010348	-0.0117
0.707	1.04291	0.969474	1.01314	0.963456	1.01099			0.707	0.012868	0.007031	-0.00416	-0.01103	-0.0049
0.708	1.02752	0.968054	0.970101	0.972039	1.02846			0.708	0.001243	0.005728	-0.04154	-0.00257	0.011915
0.709	1.05189	0.973832	1.03029	0.971461	1.03324			0.709	0.01965	0.011057	0.010752	-0.00314	0.016515
0.71	1.02418	0.947566	1.04876	0.971948	1.00744			0.71	-0.00127	-0.01317	0.026799	-0.00264	-0.00829
0.711	1.02868	0.965767	1.01834	0.965313	1.01961			0.711	0.002136	0.003625	0.000373	-0.00919	0.003419
0.712	1.02737	0.945453	0.996178	0.988373	1.01012			0.712	0.001147	-0.01511	-0.01886	0.013553	-0.00571
0.713	1.02408	0.948889	1.00077	0.971714	1.0189			0.713	-0.00133	-0.01193	-0.01488	-0.00287	0.002737
0.714	0.989852	0.961962	1.0184	0.978948	1.03462			0.714	-0.02717	0.000133	0.000438	0.00427	0.017871
0.715	1.01648	0.940672	1.01041	0.961488	1.0158			0.715	-0.00706	-0.01951	-0.0065	-0.01294	-0.00023
0.716	1.02993	0.94684	1.01172	0.956314	0.989934			0.716	0.003089	-0.01381	-0.00535	-0.01804	-0.02508
0.717	1.02689	0.957886	1.01217	0.962654	1.01045			0.717	0.000803	-0.00362	-0.00496	-0.01178	-0.00536
0.718	0.992926	0.972997	1.01394	0.955553	1.02839			0.718	-0.02484	0.010325	-0.00342	-0.01878	0.011906
0.719	1.04513	0.966049	1.01143	0.961924	1.03144			0.719	0.014579	0.003912	-0.0056	-0.01249	0.014835
0.72	1.03346	0.95536	1.00549	0.983412	1.03327			0.72	0.00577	-0.00594	-0.01075	0.008689	0.016603
0.721	1.04347	0.962883	1.01345	0.976168	1.01338			0.721	0.013326	0.001003	-0.00383	0.00156	-0.00251
0.722	1.02911	0.960943	1.03835	0.97701	1.0171			0.722	0.002488	-0.00079	0.017798	0.002389	0.001067
0.723	1.01681	0.970678	1.01399	0.989591	0.985369			0.723	-0.0068	0.008198	-0.00336	0.014798	-0.02944
0.724	1.03776	0.961171	1.00397	0.98186	1.01716			0.724	0.009024	-0.00056	-0.01206	0.00718	0.001139
0.725	1.02969	0.975827	1.0325	1.00016	1.0247			0.725	0.002937	0.012957	0.012728	0.025228	0.008393
0.726	1.02969	0.94852	1.02367	0.964085	1.02331			0.726	0.00294	-0.01223	0.005063	-0.01033	0.007071
0.727	1.03283	0.974407	1.00703	0.97907	1.02446			0.727	0.005308	0.011652	-0.00939	0.004439	0.008176
0.728	1.03527	0.946385	0.996212	0.957612	1.01732			0.728	0.007151	-0.01419	-0.01879	-0.01671	0.001323
0.729	1.02832	0.956336	1.01173	0.982874	0.999178			0.729	0.001911	-0.00501	-0.0053	0.0082	-0.01612
0.73	1.00213	0.960921	1.04287	0.999472	1.01585			0.73	-0.01785	-0.00078	0.021754	0.024569	-8.38e-05
0.731	1.01847	0.96207	1.01365	0.988982	1.02718			0.731	-0.00552	0.000291	-0.00362	0.014229	0.010818
0.732	0.99743	0.984043	1.01811	0.972181	1.00005			0.732	-0.0214	0.020557	0.000253	-0.00233	-0.01527
0.733	1.02228	0.951913	1.02604	0.96933	0.999137			0.733	-0.00263	-0.00908	0.007147	-0.00513	-0.01613
0.734	1.02141	0.975404	1.00722	0.977842	1.00861			0.734	-0.00329	0.012591	-0.00921	0.003262	-0.00702
0.735	1.02096	0.960878	1.02984	0.96444	1.01939			0.735	-0.00364	-0.0008	0.010449	-0.00994	0.003358
0.736	1.00978	0.966894	1.01915	0.996946	1.03263			0.736	-0.01206	0.004754	0.001161	0.022101	0.016088
0.737	1.02234	0.959241	1.02221	0.972039	1.016			0.737	-0.00258	-0.00231	0.003827	-0.00245	0.000111
0.738	0.997655	0.956596	1.02315	0.987237	1.01607			0.738	-0.02121	-0.00474	0.004653	0.012541	0.000172
0.739	1.0173	0.977518	1.01677	0.958667	1.00841			0.739	-0.00638	0.014561	-0.00089	-0.01562	-0.00718
0.74	1.03248	0.95007	1.03736	0.968721	1.02373			0.74	0.005085	-0.01075	0.016998	-0.0057	0.007553
0.741	1.04691	0.950201	1.02215	1.00255	1.00876			0.741	0.015974	-0.01063	0.003786	0.027646	-0.00684
0.742	1.05343	0.955631	1.01623	0.98748	1.00439			0.742	0.020898	-0.00562	-0.00134	0.012794	-0.01104
0.743	1.02218	0.943306	1.02752	0.974728	1.01169			0.743	-0.00269	-0.01699	0.008454	0.000226	-0.004
0.744	1.00688	0.960813	1.01915	0.982134	1.02665			0.744	-0.01424	-0.00083	0.001188	0.007538	0.010393
0.745	1.00134	0.960488	1.01965	0.970122	1.00517			0.745	-0.01841	-0.00113	0.001632	-0.0043	-0.01027
0.746	1.043	0.931447	1.01416	0.98324	1.01641			0.746	0.013043	-0.02792	-0.00313	0.008631	0.000546
0.747	1.03058	0.972672	1.011	0.995191	1.00621			0.747	0.003662	0.010118	-0.00588	0.020413	-0.00926
0.748	1.01382	0.946125	1.01882	0.967859	1.0249			0.748	-0.00899	-0.01437	0.000927	-0.00651	0.008729
0.749	1.05273	0.970547	1.02491	0.948177	1.03267			0.749	0.020383	0.008165	0.006216	-0.02591	0.016205
0.75	1.02057	0.962645	0.996604	0.983392	1.02616			0.75	-0.00388	0.000882	-0.01837	0.008801	0.009954
0.751	1.04369	0.984997	1.03023	0.970953	1.01776			0.751	0.013574	0.021506	0.010846	-0.00346	0.00188
0.752	1.02215	0.984542	1.01453	0.959824	1.01116			0.752	-0.00268	0.02109	-0.0028	-0.01442	-0.00446
0.753	1.01167	0.959198	1.00379	0.95469	1.01036			0.753	-0.01059	-0.00229	-0.01212	-0.01948	-0.00523
0.754	1.04458	0.959144	1.03107	0.981322	1.00997			0.754	0.014248	-0.00233	0.011581	0.006772	-0.00559
0.755	1.03088	0.949377	1.01166	0.991731	1.01683			0.755	0.003912	-0.01134	-0.00528	0.017037	0.001006
0.756	1.0169	0.96761	1.00478	0.993821	1.02273			0.756	-0.00664	0.00548	-0.01125	0.019101	0.006688
0.757	1.02761	0.962645	1.04278	0.972993	1.01687			0.757	0.001445	0.000905	0.021762	-0.00142	0.001056
0.758	1.02971	0.947946	1.01636	0.991133	1.00278			0.758	0.003043	-0.01266	-0.00118	0.016463	-0.01249
0.759	1.05522	0.959415	1.0045	0.987207	1.03544			0.759	0.022294	-0.00207	-0.01148	0.012598	0.018928
0.76	1.01404	0.968499	1.02762	0.959915	1.03496			0.76	-0.00878	0.006316	0.008604	-0.0143	0.018476
0.761	1.02765	0.952184	1.02938	0.979821	1.01965			0.761	0.001487	-0.00873	0.010133	0.005327	0.003757
0.762	1.01967	0.979621	1.03427	0.986709	1.01567			0.762	-0.00453	0.016584	0.014393	0.012122	-6.58e-05
0.763	1.01546	0.956249	1.03135	0.980145	1.0046			0.763	-0.0077	-0.00498	0.01185	0.005658	-0.01071
0.764	1.00727	0.967491	1.02021	0.966297	1.00567			0.764	-0.01388	0.005399	0.002178	-0.00799	-0.00967
0.765	1.01314	0.96594	1.02998	0.983747	0.99687			0.765	-0.00945	0.003968	0.010674	0.009214	-0.01813
0.766	1.01521	0.986244	1.04096	0.965637	1.00238			0.766	-0.00789	0.022708	0.020214	-0.00863	-0.01282
0.767	1.03749	0.952358	1.01448	0.978948	1.02198			0.767	0.008935	-0.00855	-0.00278	0.004492	0.006037
0.768	1.03388	0.94271	0.983801	0.987612	1.01839			0.768	0.006206	-0.01745	-0.02943	0.013034	0.002586
0.769	1.01514	0.952694	1.01537	0.963923	1.02185			0.769	-0.00793	-0.00824	-0.00201	-0.01031	0.005918
0.77	0.997907	0.967274	1.01522	0.957125	1.02714			0.77	-0.02094	0.005222	-0.00214	-0.01701	0.011014
0.771	1.05198	0.964293	1.01126	0.985198	1.01911			0.771	0.019885	0.002469	-0.00557	0.010665	0.003297
0.772	1.03268	0.950309	1.02664	0.991904	1.01098			0.772	0.005325	-0.01042	0.007798	0.017285	-0.00452
0.773	1.02522	0.962385	1.0306	0.98119	1.02678			0.773	-0.00031	0.000714	0.011235	0.006722	0.010681
0.774	1.01135	0.966233	1.02426	0.964724	1.0201			0.774	-0.01078	0.004272	0.005728	-0.0095	0.004269
0.775	1.01791	0.954602	1.02639	0.979993	0.999002			0.775	-0.00582	-0.00646	0.007579	0.005555	-0.01602
0.776	1.02887	0.952889	1.00697	1.00905	1.01664			0.776	0.002451	-0.00803	-0.00928	0.034201	0.000948
0.777	1.01766	0.965995	1.03324	0.98813	1.03036			0.777	-0.00601	0.004063	0.013544	0.013582	0.014153
0.778	1.02178	0.96594	1.04125	0.984721	1.02211			0.778	-0.0029	0.004011	0.020505	0.010222	0.006224
0.779	1.02256	0.936802	1.05898	1.00138	1.03185			0.779	-0.0023	-0.02286	0.035905	0.026651	0.0156
0.78	1.03454	0.95252	1.00572	0.963821	1.0035			0.78	0.006741	-0.00836	-0.01035	-0.01037	-0.01165
0.781	1.052	0.951881	1.01545	0.980419	1.01046			0.781	0.019928	-0.00894	-0.00189	0.006	-0.00496
0.782	1.02019	0.952759	1.00971	0.982347	0.993074			0.782	-0.00409	-0.00813	-0.00689	0.007904	-0.02168
0.783	1.03405	0.947393	1.00585	0.981819	1.03363			0.783	0.006375	-0.01308	-0.01023	0.007389	0.017331
0.784	1.02816	0.964672	1.00526	0.980318	1.02374			0.784	0.001938	0.002866	-0.01073	0.005912	0.007824
0.785	1.04182	0.970417	1.02	0.972262	1.01831			0.785	0.012255	0.008172	0.002072	-0.00203	0.002611
0.786	1.01168	0.975447	1.02741	0.970233	1.02134			0.786	-0.01049	0.012812	0.008515	-0.00402	0.005533
0.787	1.0253	0.969973	1.01481	0.959012	1.03297			0.787	-0.00021	0.007766	-0.00244	-0.01508	0.016723
0.788	1.01612	0.956217	1.02947	0.964328	0.996932			0.788	-0.00714	-0.00493	0.010308	-0.00983	-0.01792
0.789	1.02732	0.943631	1.03222	0.99027	1.00916			0.789	0.001318	-0.01653	0.0127	0.015744	-0.00616
0.79	1.04031	0.976065	1.00662	0.988323	1.00541			0.79	0.011124	0.013391	-0.00954	0.013827	-0.00976
0.791	1.01745	0.970385	1.02531	0.978289	1.01105			0.791	-0.00613	0.008161	0.006694	0.003944	-0.00433
0.792	1.01068	0.955111	1.02764	0.97423	1.02682			0.792	-0.01124	-0.00593	0.008733	-5.77e-05	0.010833
0.793	1.01452	0.958244	1.0094	0.975073	1.03659			0.793	-0.00833	-0.00303	-0.00712	0.000779	0.020245
0.794	1.02591	0.951263	1.0102	0.956658	1.01627			0.794	0.000273	-0.00947	-0.00641	-0.01737	0.000713
0.795	1.00192	0.960477	1.02219	0.985279	1.02579			0.795	-0.01784	-0.00097	0.003999	0.010848	0.009867
0.796	1.03618	0.949864	1.00001	0.969269	0.978807			0.796	0.008029	-0.01075	-0.01525	-0.00492	-0.03531
0.797	1.00254	0.955154	1.02103	0.953919	0.99949			0.797	-0.01736	-0.00587	0.003007	-0.02006	-0.01541
0.798	1.03421	0.979035	1.02456	0.992158	1.01303			0.798	0.00654	0.016164	0.006069	0.017644	-0.00238
0.799	1.04327	0.949442	1.0332	0.95052	1.01121			0.799	0.013385	-0.01113	0.013587	-0.0234	-0.00413
0.8	1.03201	0.961453	1.03774	0.961752	1.03981			0.8	0.004888	-4.84e-05	0.017527	-0.01232	0.023377
0.801	1.0088	0.967913	1.02049	0.968224	1.02601			0.801	-0.01263	0.005913	0.002555	-0.00594	0.010108
0.802	1.0243	0.969268	1.02547	0.980034	1.02206			0.802	-0.00093	0.007161	0.006876	0.005706	0.006316
0.803	1.01003	0.933149	1.01923	0.963131	1.02303			0.803	-0.0117	-0.02615	0.001456	-0.01095	0.007259
0.804	1.01411	0.942493	1.03257	0.987318	1.01021			0.804	-0.00861	-0.01753	0.013056	0.012893	-0.00506
0.805	1.02995	0.966396	1.01294	0.974555	1.02342			0.805	0.003345	0.004522	-0.00399	0.000323	0.007645
0.806	1.02019	0.954883	1.0102	0.990392	1.0066			0.806	-0.00401	-0.00609	-0.00637	0.01593	-0.00852
0.807	1.0181	0.973127	1.0508	0.977467	0.998471			0.807	-0.00559	0.01074	0.028887	0.003202	-0.01634
0.808	1.05102	0.956369	1.01899	0.984619	1.00222			0.808	0.019253	-0.00471	0.001265	0.010247	-0.01272
0.809	1.00978	0.960553	1.02886	0.962746	1.00192			0.809	-0.01187	-0.00085	0.009852	-0.0113	-0.01301
0.81	1.01745	0.952596	1.00372	0.949922	1.00953			0.81	-0.00608	-0.00819	-0.01199	-0.02394	-0.00569
0.811	1.0232	0.960683	1.02064	0.976889	1.01118			0.811	-0.00173	-0.00072	0.002718	0.002647	-0.00409
0.812	1.03519	0.945377	1.02336	0.97909	1.01015			0.812	0.007317	-0.01484	0.005079	0.004816	-0.00508
0.813	1.00103	0.942569	1.01849	0.96023	1.03297			0.813	-0.01846	-0.01742	0.000855	-0.01376	0.016879
0.814	1.03484	0.961171	1.01385	0.981058	1.01196			0.814	0.007062	-0.00027	-0.00317	0.00677	-0.00332
0.815	1.02691	0.945691	1.02024	0.988891	0.992346			0.815	0.001076	-0.01454	0.002381	0.014489	-0.02218
0.816	1.01533	0.940152	1.01911	0.962167	1.03503			0.816	-0.00766	-0.01965	0.001399	-0.01184	0.018881
0.817	1.00817	0.974472	1.01393	0.966845	1.02029			0.817	-0.01305	0.012018	-0.00309	-0.00723	0.004711
0.818	1.00902	0.956228	1.00811	0.978644	1.01269			0.818	-0.01241	-0.00481	-0.00815	0.004407	-0.0026
0.819	1.01592	0.94374	1.01694	0.959266	1.03228			0.819	-0.00721	-0.01633	-0.00047	-0.01469	0.01625
0.82	1.02687	0.951328	1.00191	0.976949	1.03712			0.82	0.001058	-0.00933	-0.01353	0.002744	0.02091
0.821	1.0304	0.984444	1.01888	0.982103	1.02239			0.821	0.003731	0.021225	0.001218	0.007822	0.006749
0.822	0.995522	0.95058	1.0099	0.995942	1.01752			0.822	-0.02259	-0.01001	-0.00658	0.021468	0.002077
0.823	1.03409	0.946656	1.02829	0.991407	1.00552			0.823	0.006514	-0.01363	0.009396	0.017002	-0.00946
0.824	1.02159	0.967924	1.0083	0.973348	1.03265			0.824	-0.00291	0.006005	-0.00796	-0.00079	0.01664
0.825	0.992714	0.946168	1.02111	0.983148	1.02366			0.825	-0.02471	-0.01407	0.00317	0.008868	0.007994
0.826	1.01713	0.961301	1.0198	0.988323	1.03907			0.826	-0.00628	-0.00011	0.002036	0.013977	0.022815
0.827	1.0233	0.964553	1.02581	0.98046	1.02275			0.827	-0.00161	0.002904	0.007259	0.00623	0.007136
0.828	1.03834	0.965117	1.03023	0.988576	1.00178			0.828	0.009739	0.003425	0.011105	0.014238	-0.01303
0.829	1.03852	0.971816	1.05495	0.980582	1.03167			0.829	0.009888	0.009608	0.032571	0.00636	0.015724
0.83	0.999616	0.955165	1.02811	0.978837	1.02866			0.83	-0.01948	-0.00575	0.009274	0.004641	0.012838
0.831	1.012	0.94529	1.01035	0.992574	1.01143			0.831	-0.01013	-0.01486	-0.00616	0.018187	-0.00373
0.832	1.04628	0.961691	1.01079	0.97072	0.993137			0.832	0.015739	0.000281	-0.00577	-0.00335	-0.02131
0.833	1.02407	0.94439	1.03957	0.979587	1.02779			0.833	-0.00102	-0.01568	0.019233	0.005392	0.012009
0.834	1.01794	0.963404	1.0279	0.978583	1.02358			0.834	-0.00564	0.001859	0.009097	0.004412	0.007979
0.835	1.00682	0.956217	1.00307	0.958769	1.01995			0.835	-0.01403	-0.00477	-0.01246	-0.01512	0.004492
0.836	1.03646	0.947415	1.0155	0.983158	1.0292			0.836	0.008343	-0.01288	-0.00168	0.008931	0.013386
0.837	1.03055	0.946341	1.017	0.970426	1.02032			0.837	0.003882	-0.01386	-0.00036	-0.00362	0.004854
0.838	1.02398	0.962417	1.01838	0.985746	1.00863			0.838	-0.00107	0.000964	0.000839	0.011486	-0.00638
0.839	1.01375	0.954764	1.01744	0.973338	1.01931			0.839	-0.00878	-0.00609	2.74e-05	-0.00074	0.003896
0.84	1.02626	0.991957	0.997525	0.986344	1.0218			0.84	0.000655	0.028222	-0.01726	0.012083	0.006298
0.841	1.0431	0.977864	1.02178	0.982732	1.01448			0.841	0.01337	0.015227	0.003811	0.008532	-0.00074
0.842	1.04381	0.969951	1.00488	0.963902	1.01354			0.842	0.013907	0.007935	-0.01087	-0.01003	-0.00163
0.843	1.03095	0.962081	1.0025	0.982215	1.01			0.843	0.004203	0.000676	-0.01294	0.008028	-0.00503
0.844	1.01443	0.966558	1.00277	0.986679	1.00842			0.844	-0.00827	0.004807	-0.01269	0.012436	-0.00654
0.845	1.03023	0.971772	1.02541	0.969239	1.00276			0.845	0.003668	0.009616	0.006967	-0.00476	-0.01198
0.846	1.02004	0.958417	1.02116	0.970913	0.979639			0.846	-0.00402	-0.00269	0.003279	-0.0031	-0.03421
0.847	1.03228	0.941561	1.0385	0.97978	1.00973			0.847	0.005223	-0.01824	0.018351	0.005649	-0.00526
0.848	1.00948	0.943621	1.02996	0.970994	1.01177			0.848	-0.01199	-0.01633	0.01093	-0.00301	-0.0033
0.849	1.04129	0.979751	1.00065	0.995881	1.01347			0.849	0.012026	0.016999	-0.01453	0.021519	-0.00167
0.85	1.03282	0.95807	1.00196	0.952052	1.01588			0.85	0.005627	-0.003	-0.01339	-0.02167	0.000667
0.851	1.04197	0.956499	1.02204	0.968397	1.03578			0.851	0.012548	-0.00445	0.004059	-0.00556	0.019809
0.852	1.02587	0.953854	0.999229	0.971826	1.01012			0.852	0.000392	-0.00688	-0.01575	-0.00218	-0.00487
0.853	1.00421	0.947686	1.01704	0.990605	1.00594			0.853	-0.01595	-0.01257	-0.00027	0.016341	-0.00888
0.854	1.03121	0.961648	1.02197	0.985533	1.02594			0.854	0.004431	0.000308	0.004007	0.01134	0.010357
0.855	1.03428	0.969854	0.997709	0.963152	1.00052			0.855	0.006754	0.007888	-0.01706	-0.01071	-0.01407
0.856	1.03332	0.967523	1.00733	0.987744	1.00472			0.856	0.006032	0.005741	-0.0087	0.01353	-0.01003
0.857	1.01153	0.956705	1.01279	0.980774	0.993615			0.857	-0.01042	-0.00424	-0.00395	0.006668	-0.02071
0.858	1.04135	0.963512	1.04313	0.965231	1.02587			0.858	0.012095	0.002048	0.0224	-0.00865	0.010321
0.859	1.01881	0.966612	1.05436	0.968001	1.03365			0.859	-0.00492	0.004912	0.032162	-0.00591	0.017811
0.86	1.02403	0.965041	1.047	0.971319	1.02759			0.86	-0.00098	0.003466	0.025771	-0.00264	0.011987
0.861	0.988819	0.961745	1.0243	0.959337	1.00656			0.861	-0.02755	0.000425	0.006067	-0.01445	-0.00823
0.862	1.0352	0.975534	1.01738	0.954721	1.02252			0.862	0.007466	0.013152	5.96e-05	-0.01899	0.007124
0.863	1.04095	0.965333	1.02706	0.970487	1.00945			0.863	0.011811	0.003743	0.008462	-0.00345	-0.00543
0.864	1.0367	0.957377	1.02083	0.959377	0.999958			0.864	0.008602	-0.00359	0.003049	-0.0144	-0.01456
0.865	1.03064	0.956943	1.02516	0.963608	1.03041			0.865	0.004027	-0.00399	0.006822	-0.01022	0.014726
0.866	1.00772	0.973518	1.01778	0.971461	1.00631			0.866	-0.01327	0.011306	0.000409	-0.00248	-0.00844
0.867	1.00485	0.952304	1.02096	0.951007	1.00862			0.867	-0.01544	-0.00827	0.003188	-0.02263	-0.00621
0.868	1.02	0.958114	1.01264	0.967788	1.00963			0.868	-0.00399	-0.0029	-0.00404	-0.00609	-0.00524
0.869	1.04774	0.965897	1.04498	0.974383	1.02142			0.869	0.016955	0.004281	0.024047	0.000417	0.006107
0.87	1.01794	0.970732	1.03557	0.99512	0.99713			0.87	-0.00554	0.008747	0.015879	0.02086	-0.01725
0.871	1.01077	0.950352	1.03828	0.992918	1.02739			0.871	-0.01095	-0.01006	0.018241	0.018697	0.011863
0.872	1.00864	0.961192	1.04269	0.973713	1.01161			0.872	-0.01256	-5.1e-05	0.022073	-0.00023	-0.00331
0.873	1.05161	0.957084	1.0138	1.00006	1.00035			0.873	0.019887	-0.00383	-0.00302	0.025739	-0.01412
0.874	1.0248	0.96865	1.02847	0.982256	1.01959			0.874	-0.00035	0.006839	0.009727	0.008196	0.004382
0.875	1.04885	0.938873	1.02885	0.986009	1.00795			0.875	0.017794	-0.02062	0.01006	0.0119	-0.00682
0.876	1.01946	0.967957	1.03513	0.990372	0.996152			0.876	-0.00438	0.006204	0.015511	0.016208	-0.01815
0.877	1.02293	0.968943	1.01597	0.983798	1.02184			0.877	-0.00175	0.007123	-0.00112	0.009727	0.006558
0.878	1.01008	0.96323	1.02171	0.964724	1.0254			0.878	-0.01146	0.001855	0.003866	-0.00906	0.00999
0.879	1.01057	0.97897	1.02561	0.972922	1.0099			0.879	-0.01108	0.016376	0.007258	-0.00098	-0.00491
0.88	1.03423	0.963295	1.02908	0.989905	1.01008			0.88	0.006783	0.001914	0.010282	0.015767	-0.00474
0.881	1.01264	0.96181	1.01454	0.966621	1.01155			0.881	-0.00952	0.000552	-0.00235	-0.00719	-0.00331
0.882	1.02308	0.9649	1.01577	0.95327	0.993709			0.882	-0.00163	0.003402	-0.00128	-0.02034	-0.02047
0.883	1.03772	0.948184	1.02288	0.981657	1.01719			0.883	0.009416	-0.01201	0.004899	0.007647	0.002124
0.884	1.01579	0.977702	1.03971	0.978613	1.006			0.884	-0.00713	0.01522	0.01952	0.004652	-0.00863
0.885	1.04853	0.954385	1.0086	0.975417	1.01524			0.885	0.017585	-0.00628	-0.0075	0.001506	0.000266
0.886	1.01807	0.963556	1.02745	0.979902	1.04187			0.886	-0.0054	0.00218	0.008876	0.005926	0.025869
0.887	1.01933	0.964694	1.02373	0.979871	1.01774			0.887	-0.00444	0.003228	0.005651	0.005902	0.002675
0.888	1.05824	0.955794	1.01264	0.966804	1.01504			0.888	0.024925	-0.00498	-0.00397	-0.00697	8.65e-05
0.889	1.02923	0.952249	0.995257	0.997149	1.01112			0.889	0.003024	-0.00824	-0.01908	0.022945	-0.00368
0.89	1.01472	0.941398	1.00755	0.975306	1.01293			0.89	-0.00792	-0.01825	-0.00838	0.001413	-0.00194
0.891	1.00846	0.970829	1.02608	0.969137	1.01835			0.891	-0.01263	0.008901	0.007703	-0.00467	0.003292
0.892	1.04724	0.94542	1.0322	0.950612	0.993553			0.892	0.016636	-0.01453	0.013031	-0.02292	-0.02055
0.893	1.03309	0.946201	1.00884	0.964856	1.02554			0.893	0.005958	-0.0138	-0.00726	-0.00887	0.010209
0.894	1.00672	0.929702	1.00624	0.978948	1.02618			0.894	-0.01395	-0.02902	-0.00951	0.005022	0.010835
0.895	1.02188	0.969247	1.02123	0.969564	1.01768			0.895	-0.0025	0.007458	0.003511	-0.00423	0.002668
0.896	1.00249	0.965344	1.0111	0.977984	1.0287			0.896	-0.01714	0.003861	-0.00529	0.004077	0.013271
0.897	1.01354	0.964423	1.02765	0.978837	1.0152			0.897	-0.00879	0.003018	0.009097	0.004928	0.000293
0.898	1.00246	0.95858	1.03245	0.991143	1.00524			0.898	-0.01715	-0.00237	0.013265	0.017055	-0.00928
0.899	1.00938	0.946764	1.01704	0.9791	1.00129			0.899	-0.01193	-0.01326	-0.00011	0.005196	-0.01307
0.9	1.0036	0.965214	1.04328	0.959398	0.997005			0.9	-0.01629	0.003753	0.022671	-0.01422	-0.01718
0.901	0.991058	0.951501	0.99376	0.979587	1.01588			0.901	-0.02575	-0.00889	-0.02033	0.005683	0.000966
0.902	1.00571	0.964596	1.011	0.962421	1.01152			0.902	-0.01469	0.003195	-0.00536	-0.01124	-0.00321
0.903	1.02744	0.960802	1.00839	0.961589	1.01562			0.903	0.001712	-0.0003	-0.00762	-0.01205	0.000732
0.904	1.01888	0.958287	1.00199	0.964714	1.00129			0.904	-0.00474	-0.00262	-0.01317	-0.00897	-0.01304
0.905	1.06631	0.955436	1.02473	0.986405	1.02045			0.905	0.03106	-0.00525	0.006582	0.012414	0.005398
0.906	1.03145	0.953767	1.02048	0.979263	1.03171			0.906	0.004756	-0.00678	0.002892	0.005385	0.016216
0.907	1.0368	0.957973	0.996661	0.988069	1.02478			0.907	0.008795	-0.0029	-0.01779	0.014063	0.009568
0.908	1.0726	0.949962	1.03711	0.977639	1.00868			0.908	0.03582	-0.01029	0.017343	0.003791	-0.0059
0.909	1.02888	0.962428	1.03546	0.976777	1.00488			0.909	0.002818	0.001218	0.015911	0.002942	-0.00956
0.91	1.02471	0.976596	1.00404	0.954711	1.02708			0.91	-0.00032	0.014292	-0.01137	-0.0188	0.011791
0.911	1.00976	0.94864	1.0232	0.973277	1.02468			0.911	-0.0116	-0.0115	0.005267	-0.0005	0.009494
0.912	1.02446	0.968878	1.02849	0.962381	1.04011			0.912	-0.00051	0.007179	0.009872	-0.01123	0.024339
0.913	1.02378	0.93277	1.01582	0.9721	1.01148			0.913	-0.00102	-0.02613	-0.00113	-0.00165	-0.00319
0.914	1.04535	0.942764	1.03853	0.973256	1.00288			0.914	0.015268	-0.01691	0.018598	-0.0005	-0.01145
0.915	1.02981	0.947198	1.02798	0.961711	1.00784			0.915	0.003538	-0.01281	0.009439	-0.01188	-0.00668
0.916	1.02548	0.962558	1.00673	0.968336	1.02371			0.916	0.000274	0.001356	-0.00901	-0.00535	0.008585
0.917	1.02505	0.97522	1.00941	0.967382	1.01534			0.917	-4.26e-05	0.013042	-0.00669	-0.00629	0.000549
0.918	1.02109	0.964705	1.02216	0.97702	1.00108			0.918	-0.00303	0.003347	0.004399	0.003222	-0.01316
0.919	1.01815	0.951165	1.02977	0.984072	1.00005			0.919	-0.00526	-0.00914	0.011009	0.010177	-0.01414
0.92	1.02252	0.969149	0.995429	0.97626	1.00102			0.92	-0.00195	0.007452	-0.01882	0.002475	-0.0132
0.921	0.972524	0.964542	1.03297	0.966997	1.00163			0.921	-0.03969	0.003204	0.013793	-0.00665	-0.01261
0.922	1.01445	0.961669	1.02977	0.990494	1.01475			0.922	-0.00803	0.000561	0.011019	0.016514	6.58e-06
0.923	1.00628	0.944846	1.03107	0.946645	1.01949			0.923	-0.0142	-0.01495	0.01215	-0.0267	0.004576
0.924	1.04052	0.954883	1.025	0.982895	0.998919			0.924	0.011649	-0.00569	0.006875	0.009031	-0.0152
0.925	1.0257	0.983404	1.01333	0.939117	1.0121			0.925	0.000465	0.020622	-0.00325	-0.03411	-0.00251
0.926	1.0166	0.958688	1.02379	0.977457	1.04245			0.926	-0.00641	-0.00218	0.005838	0.003683	0.026667
0.927	1.03564	0.971978	1.03198	0.982996	1.00246			0.927	0.007972	0.010084	0.012958	0.009149	-0.01178
0.928	1.01849	0.955415	1.00679	0.971633	1.02508			0.928	-0.00496	-0.00519	-0.00892	-0.00205	0.009985
0.929	1.015	0.964087	1.00715	0.969381	1.00984			0.929	-0.0076	0.002812	-0.0086	-0.00426	-0.00467
0.93	1.04266	0.937225	1.01613	0.965089	1.00394			0.93	0.013282	-0.02196	-0.0008	-0.00849	-0.01034
0.931	1.03399	0.965366	1.01126	0.961254	1.02077			0.931	0.006738	0.004001	-0.00503	-0.01226	0.005852
0.932	1.03625	0.951989	1.01019	0.991143	1.02728			0.932	0.008443	-0.00833	-0.00595	0.017197	0.012114
0.933	0.998026	0.95419	1.0392	0.978968	1.00039			0.933	-0.0204	-0.0063	0.019251	0.0052	-0.01373
0.934	1.02174	0.957854	1.02239	0.945204	1.01422			0.934	-0.0025	-0.00292	0.004651	-0.02807	-0.00043
0.935	1.04029	0.946851	1.01375	0.974535	1.01578			0.935	0.011503	-0.01307	-0.00285	0.000838	0.001076
0.936	1.00968	0.958786	1.0182	0.978705	1.00767			0.936	-0.0116	-0.00205	0.001017	0.004952	-0.00671
0.937	0.984725	0.974309	1.01612	0.977132	1.01887			0.937	-0.03043	0.012271	-0.00079	0.003409	0.004064
0.938	1.05071	0.959794	1.01425	0.970842	1.03922			0.938	0.019383	-0.00112	-0.00241	-0.00278	0.023639
0.939	1.03219	0.945691	1.0151	0.9519	1.01481			0.939	0.005403	-0.01412	-0.00166	-0.02145	0.000163
0.94	1.04061	0.955696	1.00018	0.978613	1.01537			0.94	0.011752	-0.00489	-0.01462	0.004885	0.00071
0.941	1.0303	0.939957	1.03569	0.962868	1.00726			0.941	0.003973	-0.01941	0.016226	-0.01064	-0.00708
0.942	1.01974	0.971729	1.01352	0.948948	1.02558			0.942	-0.00399	0.009913	-0.00303	-0.02435	0.01055
0.943	1.04163	0.974808	1.01789	0.969726	1.00867			0.943	0.012531	0.012756	0.000774	-0.00387	-0.00571
0.944	1.01798	0.960618	0.998285	0.971177	1.01936			0.944	-0.00531	-0.00033	-0.01626	-0.00243	0.004573
0.945	1.03384	0.953864	1.01119	0.971207	1.02643			0.945	0.006654	-0.00656	-0.00504	-0.00239	0.011383
0.946	1.04508	0.952228	1.0028	0.994542	1.00067			0.946	0.015149	-0.00807	-0.01233	0.020606	-0.01339
0.947	1.0316	0.948856	0.997479	0.967332	1.00678			0.947	0.004974	-0.01117	-0.01694	-0.00621	-0.0075
0.948	1.02049	0.962179	1.01264	0.952895	1.02181			0.948	-0.0034	0.001121	-0.00378	-0.02043	0.006953
0.949	1.00185	0.951729	1.00486	0.985847	1.0121			0.949	-0.01747	-0.00852	-0.01053	0.012049	-0.00237
0.95	1.02662	0.944033	0.995648	0.979973	1.02894			0.95	0.00122	-0.01562	-0.01853	0.006262	0.013824
0.951	1.02658	0.946883	1.00462	0.968052	1.01773			0.951	0.001194	-0.01298	-0.01073	-0.00548	0.003051
0.952	1.02566	0.989203	1.011	0.977994	1.01619			0.952	0.00051	0.026061	-0.00519	0.004325	0.001576
0.953	1.01308	0.950114	1.00958	0.964075	0.996371			0.953	-0.00899	-0.00999	-0.00642	-0.0094	-0.01748
0.954	1.04973	0.968022	1.02887	0.95325	1.00191			0.954	0.018688	0.006529	0.010347	-0.02006	-0.01214
0.955	1.04661	0.966417	1.02174	0.98464	1.00817			0.955	0.016325	0.005052	0.00415	0.010885	-0.00612
0.956	1.03731	0.960889	1.00405	0.979963	0.99817			0.956	0.009309	-4.89e-05	-0.01121	0.00628	-0.01574
0.957	1.04113	0.978287	1.00447	0.975458	1.02124			0.957	0.012204	0.016007	-0.01084	0.001845	0.006465
0.958	1.00701	0.960293	1.02011	0.971136	0.987896			0.958	-0.01356	-0.00058	0.002755	-0.00242	-0.0256
0.959	1.04316	0.948011	0.994336	0.98954	1.02094			0.959	0.013735	-0.01191	-0.01963	0.015729	0.006189
0.96	1.01309	0.941192	1.00572	0.943094	1.02961			0.96	-0.00896	-0.0182	-0.00974	-0.03004	0.014525
0.961	1.00404	0.966753	1.0087	0.973409	1.01232			0.961	-0.01579	0.005385	-0.00715	-0.00016	-0.00209
0.962	1.0256	0.953528	1.02685	0.980592	1.01082			0.962	0.000489	-0.00681	0.008612	0.00693	-0.00353
0.963	1.02014	0.959317	1.01003	0.984579	1.00715			0.963	-0.00363	-0.00147	-0.00599	0.010863	-0.00705
0.964	1.00953	0.941496	1.03167	0.976929	1.00806			0.964	-0.01164	-0.01791	0.012815	0.003324	-0.00617
0.965	1.03479	0.963176	0.990663	0.988759	1.00434			0.965	0.007433	0.002094	-0.02281	0.014992	-0.00974
0.966	0.986832	0.976379	1.02623	0.992087	1.024			0.966	-0.02877	0.014276	0.008092	0.018269	0.009168
0.967	1.01974	0.976705	1.03745	0.96865	1.01617			0.967	-0.00392	0.014584	0.017839	-0.00483	0.001649
0.968	1.04977	0.975718	1.01507	0.957947	1.02608			0.968	0.018749	0.013679	-0.0016	-0.01537	0.011185
0.969	1.02479	0.938667	0.993887	0.980774	1.00973			0.969	-0.00011	-0.0205	-0.01999	0.007136	-0.00453
0.97	1.02132	0.948336	1.01999	0.973642	1.01747			0.97	-0.00272	-0.01157	0.002681	0.000106	0.002912
0.971	1.02287	0.936509	1.02067	0.973967	1.01853			0.971	-0.00155	-0.02248	0.003271	0.00043	0.003941
0.972	1.04838	0.958482	1.01651	0.996753	1.03259			0.972	0.017714	-0.00221	-0.00033	0.022896	0.017465
0.973	1.03413	0.956986	1.0355	0.974271	1.02648			0.973	0.006952	-0.00359	0.016164	0.000736	0.011589
0.974	1.01025	0.933789	1.03133	0.968194	1.03945			0.974	-0.01106	-0.02498	0.012544	-0.00524	0.024077
0.975	1.00933	0.986894	1.00752	0.97835	1.01763			0.975	-0.01176	0.02401	-0.00814	0.004772	0.003095
0.976	1.04904	0.961474	1.0173	0.968062	1.02056			0.976	0.01822	0.00056	0.000367	-0.00537	0.005916
0.977	1.00856	0.971176	1.00242	0.964146	1.00369			0.977	-0.01233	0.00952	-0.01255	-0.00922	-0.0103
0.978	1.01963	0.967046	1.04314	0.996662	1.04516			0.978	-0.00398	0.005709	0.022819	0.022828	0.029594
0.979	1.011	0.985041	1.03705	0.997555	1.01344			0.979	-0.01049	0.022314	0.017527	0.023719	-0.00091
0.98	1.00313	0.97303	1.01207	0.979496	1.01761			0.98	-0.01643	0.01124	-0.00417	0.005915	0.003101
0.981	1.0184	0.948921	1.01812	0.980358	1.02718			0.981	-0.0049	-0.011	0.001102	0.006773	0.012317
0.982	1.0268	0.989051	1.02249	0.989165	0.993449			0.982	0.001452	0.026024	0.004889	0.015461	-0.02012
0.983	1.05008	0.943686	1.02748	0.965353	1.03878			0.983	0.019019	-0.01583	0.009234	-0.008	0.023482
0.984	1.0489	0.95419	0.996661	0.979029	1.01788			0.984	0.018135	-0.00613	-0.01753	0.005482	0.003392
0.985	1.03557	0.938591	1.02266	0.948958	1.01771			0.985	0.008076	-0.02052	0.005052	-0.02416	0.003231
0.986	1.01456	0.939924	1.03198	0.971826	1.01956			0.986	-0.00778	-0.01929	0.013157	-0.00161	0.005015
0.987	1.03892	0.966645	0.991204	0.988891	1.02116			0.987	0.010614	0.005365	-0.02226	0.015207	0.006561
0.988	1.00095	0.957062	1.01158	0.972658	1.03387			0.988	-0.01805	-0.00346	-0.00456	-0.00078	0.018789
0.989	1.05364	0.962818	1.03557	0.966175	1.01555			0.989	0.021727	0.001848	0.01628	-0.00718	0.00118
0.99	1.02687	0.953669	1.03249	0.976878	1.02408			0.99	0.001519	-0.00659	0.013606	0.003378	0.009395
0.991	1.03961	0.960325	1.02408	0.978512	1.02554			0.991	0.011144	-0.00045	0.006307	0.005001	0.010796
0.992	1.02145	0.945821	1.03304	0.960869	1.03479			0.992	-0.00256	-0.01382	0.014092	-0.01239	0.019707
0.993	1.00636	0.971805	1.01262	0.948552	1.02209			0.993	-0.01395	0.010154	-0.00364	-0.02453	0.007489
0.994	1.0425	0.959881	1.03023	0.970274	0.999137			0.994	0.013327	-0.00085	0.011665	-0.00311	-0.01458
0.995	1.02028	0.964369	1.00444	0.965546	0.985338			0.995	-0.00344	0.003294	-0.01073	-0.00777	-0.02784
0.996	1.01111	0.967512	1.01333	0.959641	1.01363			0.996	-0.01036	0.006197	-0.00302	-0.01358	-0.00062
0.997	1.01623	0.943967	1.02551	0.98538	0.994572			0.997	-0.00649	-0.01552	0.007572	0.011792	-0.01894
0.998	1.00118	0.942775	1.04652	0.980967	1.01283			0.998	-0.01785	-0.01662	0.025824	0.007447	-0.00138
0.999	1.02553	0.972119	1.00891	0.99022	1.01334			0.999	0.000537	0.010465	-0.00684	0.016569	-0.00088
1	1.0237	0.959274	1.02204	0.987551	1.01514			1	-0.00084	-0.00139	0.004561	0.013941	0.000848
2	1.02047	0.958016	1.0151	0.972922	1.0141			1.5	-0.00193	-0.00086	0.000227	0.001605	0.00284
3	1.0181	0.957117	1.01451	0.972262	1.00771			2	-0.00238	-1.92e-05	0.001385	0.003034	-0.00033
4	1.01742	0.953518	1.0138	0.969056	1.00561			2.5	-0.00155	-0.00167	0.002445	0.001942	0.000611
5	1.0155	0.951642	1.01045	0.965759	1.00267			3	-0.00166	-0.00174	0.001205	0.000759	0.000748
6	1.01274	0.950959	1.01021	0.963507	0.999303			3.5	-0.00241	-0.00071	0.002656	0.000601	0.00045
7	1.01222	0.947144	1.00839	0.961823	0.996735			4	-0.00149	-0.00258	0.002743	0.001001	0.00091
8	1.00935	0.945799	1.00622	0.959864	0.993376			4.5	-0.00233	-0.00218	0.002504	0.001111	0.000601
9	1.00609	0.944022	1.00477	0.958221	0.990277			5	-0.00348	-0.00219	0.002902	0.001539	0.000524
10	1.00396	0.940965	1.00175	0.954924	0.986294			5.5	-0.00378	-0.00338	0.001925	0.000321	-0.00041
11	1.00326	0.94077	1.00043	0.953138	0.98253			6	-0.00301	-0.00193	0.00242	0.000595	-0.00115
12	1.00154	0.939317	0.99703	0.950622	0.981001			6.5	-0.003	-0.00166	0.001111	0.000141	0.000255
13	0.99947	0.935772	0.995165	0.948765	0.97758			7	-0.00328	-0.00332	0.00113	0.000329	-0.00017
14	0.999603	0.934938	0.993368	0.945722	0.974398			7.5	-0.00188	-0.00248	0.001198	-0.00065	-0.00038
15	0.995416	0.933431	0.990421	0.943926	0.97158			8	-0.00376	-0.00227	0.00026	-0.00042	-0.00024
16	0.994529	0.929713	0.990283	0.941704	0.966713			8.5	-0.00315	-0.00411	0.001767	-0.00061	-0.0021
17	0.991985	0.929214	0.986679	0.939056	0.964603			9	-0.0038	-0.00299	0.000254	-0.00122	-0.00131
18	0.992488	0.926526	0.985885	0.936621	0.961233			9.5	-0.00215	-0.00389	0.001188	-0.00163	-0.00174
19	0.989216	0.925268	0.982742	0.934825	0.958748			10	-0.00336	-0.00347	6.24e-05	-0.00142	-0.00133
20	0.987454	0.924325	0.980474	0.932208	0.956949			10.5	-0.00343	-0.00277	-0.00029	-0.00201	-0.00028
21	0.985692	0.922244	0.979679	0.931548	0.952405			11	-0.0035	-0.00312	0.000616	-0.00069	-0.00187
22	0.983321	0.920347	0.976041	0.928221	0.948495			11.5	-0.00405	-0.00332	-0.00094	-0.002	-0.00287
23	0.982672	0.918016	0.974015	0.925664	0.946217			12	-0.00329	-0.00392	-0.00111	-0.00256	-0.0023
24	0.981148	0.916661	0.972564	0.923615	0.942391			12.5	-0.0032	-0.00362	-0.00078	-0.00262	-0.00324
25	0.979612	0.9151	0.971056	0.920804	0.941028			13	-0.00312	-0.00353	-0.00049	-0.00344	-0.00182
26	0.976763	0.911946	0.968857	0.920094	0.938065			13.5	-0.00404	-0.0049	-0.00082	-0.00219	-0.00195
27	0.976869	0.911176	0.967096	0.918146	0.934363			14	-0.00273	-0.00408	-0.00077	-0.00217	-0.00279
28	0.974021	0.910005	0.965495	0.91633	0.93142			14.5	-0.00366	-0.00364	-0.00059	-0.00203	-0.00292
29	0.973769	0.908813	0.963089	0.915224	0.927104			15	-0.00263	-0.00322	-0.0011	-0.00119	-0.00439
30	0.972007	0.905648	0.96104	0.912028	0.924827			15.5	-0.00275	-0.00463	-0.00132	-0.00241	-0.00389
31	0.970418	0.905041	0.958311	0.909188	0.922477			16	-0.00273	-0.00368	-0.00212	-0.00329	-0.00348
32	0.967543	0.902157	0.956377	0.908072	0.919326			16.5	-0.0037	-0.00484	-0.00224	-0.00247	-0.00385
33	0.966602	0.903035	0.957563	0.905028	0.916134			17	-0.0032	-0.00254	0.000347	-0.00357	-0.00427
34	0.963873	0.900607	0.951991	0.9031	0.914574			17.5	-0.00407	-0.00329	-0.00293	-0.00357	-0.00313
35	0.962032	0.898114	0.950816	0.900574	0.911111			18	-0.00426	-0.0041	-0.00241	-0.00416	-0.00382
36	0.961714	0.898211	0.949665	0.898616	0.907378			18.5	-0.00331	-0.00253	-0.00186	-0.0042	-0.00479
37	0.959435	0.896163	0.947823	0.895948	0.90429			19	-0.00385	-0.00295	-0.00192	-0.00493	-0.00516
38	0.95819	0.894612	0.946338	0.894943	0.901679			19.5	-0.00361	-0.00291	-0.00167	-0.00404	-0.00507
39	0.956945	0.891935	0.944876	0.892285	0.900442			20	-0.00337	-0.00391	-0.00141	-0.00478	-0.00367
40	0.955924	0.891274	0.9424	0.891078	0.897905			20.5	-0.00297	-0.00306	-0.00203	-0.0041	-0.00352
41	0.953898	0.890732	0.94095	0.889424	0.894431			21	-0.00333	-0.0021	-0.00176	-0.00386	-0.00429
42	0.952891	0.886591	0.938728	0.887213	0.891769			21.5	-0.00292	-0.00447	-0.00216	-0.00418	-0.00429
43	0.95199	0.887035	0.937196	0.885965	0.889346			22	-0.00244	-0.00261	-0.00198	-0.00355	-0.00407
44	0.950639	0.884932	0.934456	0.883885	0.887194			22.5	-0.0023	-0.00312	-0.00283	-0.00376	-0.00359
45	0.947962	0.884401	0.932764	0.882018	0.884074			23	-0.00317	-0.00216	-0.00279	-0.00375	-0.00406
46	0.947406	0.880477	0.930853	0.880557	0.880705			23.5	-0.00244	-0.00436	-0.00295	-0.00335	-0.00478
47	0.945604	0.879122	0.929414	0.878406	0.877492			24	-0.00266	-0.00418	-0.00269	-0.00363	-0.00536
48	0.94363	0.878103	0.927928	0.876113	0.876067			24.5	-0.003	-0.0037	-0.00248	-0.00406	-0.00422
49	0.941868	0.87768	0.924774	0.87375	0.874112			25	-0.00319	-0.00267	-0.00373	-0.00456	-0.00361
50	0.94053	0.874905	0.923231	0.873831	0.872105			25.5	-0.00307	-0.00382	-0.00356	-0.00266	-0.00306
51	0.93959	0.874233	0.924751	0.871193	0.868549			26	-0.00265	-0.00303	-0.00076	-0.00344	-0.004
52	0.939139	0.873355	0.922057	0.868809	0.866001			26.5	-0.00186	-0.00244	-0.0016	-0.00397	-0.00398
53	0.937934	0.870959	0.918614	0.866049	0.863713			27	-0.00164	-0.00325	-0.00311	-0.00489	-0.00372
54	0.935046	0.869637	0.91744	0.865329	0.860625			27.5	-0.0027	-0.00307	-0.00265	-0.0038	-0.00424
55	0.934423	0.868434	0.915045	0.863036	0.858181			28	-0.00206	-0.0028	-0.00325	-0.00426	-0.00415
56	0.934026	0.867317	0.914009	0.860631	0.856538			28.5	-0.00124	-0.00244	-0.00268	-0.00484	-0.0033
57	0.93082	0.865268	0.911637	0.859942	0.853408			29	-0.00255	-0.00295	-0.00327	-0.00373	-0.00389
58	0.930502	0.865225	0.910808	0.858643	0.85032			29.5	-0.00168	-0.00161	-0.00252	-0.00323	-0.00445
59	0.929031	0.862417	0.908586	0.855143	0.848604			30	-0.00169	-0.00283	-0.00299	-0.0049	-0.0037
60	0.928104	0.861073	0.907412	0.854392	0.846119			30.5	-0.00129	-0.0027	-0.00255	-0.00387	-0.00369
61	0.925574	0.858005	0.905846	0.852282	0.844424			31	-0.00211	-0.00417	-0.00246	-0.00418	-0.00293
62	0.924209	0.858818	0.903636	0.850232	0.840638			31.5	-0.00204	-0.00206	-0.00292	-0.00444	-0.0042
63	0.923176	0.858515	0.902496	0.847503	0.838756			32	-0.00173	-0.00098	-0.00246	-0.00537	-0.00365
64	0.921228	0.853919	0.900447	0.847523	0.835637			32.5	-0.00211	-0.00387	-0.0028	-0.00359	-0.00429
65	0.920208	0.853149	0.900216	0.844206	0.833401			33	-0.0018	-0.00324	-0.00156	-0.00512	-0.00409
66	0.918287	0.853615	0.896314	0.843333	0.831217			33.5	-0.00217	-0.00147	-0.00351	-0.00423	-0.00384
67	0.917042	0.852954	0.896337	0.842126	0.828919			34	-0.00203	-0.00074	-0.00205	-0.00368	-0.00372
68	0.916022	0.8511	0.89408	0.840391	0.825602			34.5	-0.00173	-0.00112	-0.00258	-0.00366	-0.00458
69	0.915558	0.849355	0.891708	0.838819	0.823709			35	-0.001	-0.00139	-0.0032	-0.00348	-0.00409
70	0.912829	0.848011	0.891766	0.836303	0.821203			35.5	-0.002	-0.0013	-0.00173	-0.00423	-0.00419
71	0.911054	0.845474	0.888968	0.833107	0.819446			36	-0.00228	-0.00232	-0.00274	-0.00566	-0.00358
72	0.909663	0.843187	0.887759	0.834121	0.817553			36.5	-0.00226	-0.00312	-0.00237	-0.00294	-0.00311
73	0.910842	0.842114	0.887633	0.832691	0.814745			37	-0.00031	-0.00279	-0.00106	-0.00264	-0.00353
74	0.907172	0.843035	0.886159	0.829941	0.812603			37.5	-0.00203	-0.00063	-0.00093	-0.00364	-0.00332
75	0.908457	0.841214	0.88282	0.83056	0.811033			38	-8.37e-06	-0.001	-0.00243	-0.00133	-0.00255
76	0.905516	0.838591	0.879804	0.826573	0.808569			38.5	-0.00118	-0.00211	-0.00364	-0.00356	-0.00268
77	0.902059	0.837539	0.880391	0.82565	0.80626			39	-0.00274	-0.00179	-0.00173	-0.00278	-0.00264
78	0.904536	0.837908	0.879366	0.822454	0.803317			39.5	0.000172	-0.00015	-0.00121	-0.00424	-0.00323
79	0.901953	0.83522	0.876442	0.820963	0.801913			40	-0.00074	-0.00134	-0.00235	-0.00402	-0.00235
80	0.899952	0.833962	0.875889	0.821023	0.799376			40.5	-0.00121	-0.00121	-0.00144	-0.00229	-0.00257
81	0.900164	0.83342	0.873011	0.818315	0.796028			41	-1.79e-05	-0.00043	-0.00256	-0.00328	-0.00356
82	0.898323	0.831512	0.871687	0.817158	0.794457			41.5	-0.00038	-0.00091	-0.00231	-0.00274	-0.00287
83	0.895329	0.829171	0.870547	0.81311	0.793376			42	-0.0016	-0.00179	-0.00193	-0.00507	-0.00171
84	0.895382	0.828661	0.867934	0.813211	0.790371			42.5	-0.00054	-0.00099	-0.00282	-0.0033	-0.0024
85	0.893487	0.827805	0.866863	0.810817	0.787469			43	-0.00094	-0.0005	-0.00237	-0.00401	-0.00301
86	0.89305	0.827068	0.865182	0.810563	0.784901			43.5	-0.00025	7.87e-05	-0.00245	-0.0026	-0.00331
87	0.891248	0.826764	0.862776	0.809295	0.783643			44	-0.0006	0.001058	-0.00317	-0.0022	-0.00234
88	0.89105	0.82387	0.863444	0.806627	0.781511			44.5	0.000267	-0.00035	-0.00122	-0.00319	-0.00223
89	0.889049	0.82245	0.861176	0.804862	0.779442			45	-0.00023	-0.0004	-0.00183	-0.00328	-0.00207
90	0.888599	0.820759	0.858516	0.802711	0.778017			45.5	0.000436	-0.00071	-0.00278	-0.00376	-0.00129
91	0.885552	0.818992	0.85801	0.802011	0.775937			46	-0.00085	-0.00109	-0.00186	-0.00283	-0.00116
92	0.884492	0.818949	0.856559	0.800661	0.772058			46.5	-0.00065	0.00011	-0.00177	-0.00252	-0.00276
93	0.884704	0.817474	0.855569	0.79848	0.770613			47	0.000508	-4.78e-06	-0.00127	-0.00304	-0.00203
94	0.883657	0.815003	0.854107	0.797618	0.768752			47.5	0.000718	-0.00105	-0.00119	-0.00228	-0.0017
95	0.880889	0.814949	0.850987	0.794787	0.765788			48	-0.00038	0.000138	-0.00256	-0.00345	-0.00244
96	0.881273	0.812509	0.849812	0.79292	0.764207			48.5	0.00091	-0.00088	-0.00224	-0.00368	-0.00186
97	0.878531	0.811469	0.848028	0.792048	0.761524			49	-0.00017	-0.00061	-0.00244	-0.00293	-0.00236
98	0.876027	0.811165	0.846692	0.791003	0.759694			49.5	-0.00107	0.000338	-0.00227	-0.00236	-0.00203
99	0.877087	0.810547	0.846324	0.787898	0.757147			50	0.000714	0.000993	-0.00126	-0.00382	-0.0024
100	0.874106	0.808997	0.844758	0.787097	0.755836			50.5	-0.00055	0.000781	-0.00128	-0.00301	-0.00159
101	0.874556	0.807285	0.843261	0.785636	0.75488			51	0.000766	0.000409	-0.00125	-0.00286	-0.00045
102	0.873563	0.806656	0.842916	0.784297	0.751885			51.5	0.001001	0.001049	-0.00023	-0.0026	-0.00127
103	0.872026	0.804358	0.839992	0.782288	0.747985			52	0.000818	0.000129	-0.00145	-0.003	-0.00297
104	0.870436	0.80245	0.838276	0.780786	0.746873			52.5	0.000588	-0.00042	-0.00162	-0.0029	-0.00201
105	0.868184	0.801507	0.837136	0.77963	0.74471			53	-0.00014	-8.4e-05	-0.00129	-0.00246	-0.00205
106	0.867879	0.800444	0.833337	0.77892	0.742723			53.5	0.000601	0.000138	-0.00328	-0.00159	-0.00193
107	0.86731	0.800152	0.833452	0.777773	0.741351			54	0.001133	0.001063	-0.00187	-0.00115	-0.00123
108	0.866064	0.797691	0.832393	0.775744	0.739406			54.5	0.001158	-1.5e-05	-0.00148	-0.00159	-0.00109
109	0.864859	0.796282	0.831587	0.773989	0.735943			55	0.001206	-0.00013	-0.00088	-0.00176	-0.00242
110	0.862514	0.794591	0.830919	0.771483	0.736079			55.5	0.000403	-0.0005	-0.00016	-0.00268	-0.00029
111	0.861732	0.793864	0.82697	0.770854	0.733479			56	0.000764	1.93e-05	-0.00228	-0.00175	-0.0008
112	0.859003	0.792531	0.825393	0.769911	0.730463			56.5	-0.00034	-3.17e-05	-0.00236	-0.00114	-0.00172
113	0.858659	0.791458	0.824622	0.768663	0.728311			57	0.000355	0.00016	-0.00174	-0.00082	-0.00181
114	0.85891	0.790266	0.823655	0.766187	0.726886			57.5	0.001494	0.000236	-0.00129	-0.00172	-0.00121
115	0.856738	0.790309	0.822423	0.764807	0.724858			58	0.000796	0.001443	-0.00107	-0.00154	-0.0012
116	0.856234	0.788477	0.82126	0.763783	0.721562			58.5	0.001369	0.000924	-0.0008	-0.00102	-0.00242
117	0.853545	0.786862	0.818934	0.761338	0.721115			59	0.000276	0.000601	-0.00154	-0.00191	-0.00089
118	0.853081	0.784488	0.816839	0.759836	0.719545			59.5	0.000869	-0.00042	-0.00208	-0.00187	-0.00046
119	0.849862	0.783848	0.816954	0.757634	0.717839			60	-0.00062	0.000146	-0.0007	-0.00252	-0.00016
120	0.850935	0.784011	0.814548	0.757919	0.715832			60.5	0.00112	0.001457	-0.00153	-0.00072	-0.00016
121	0.847981	0.781919	0.811946	0.756062	0.712609			61	-0.00018	0.000677	-0.00251	-0.00104	-0.00135
122	0.846577	0.781442	0.811831	0.754124	0.710175			61.5	-0.0003	0.001398	-0.00135	-0.00144	-0.00177
123	0.846736	0.779621	0.809655	0.753201	0.710102			62	0.000746	0.00086	-0.00197	-0.00084	7.05e-05
124	0.845742	0.779003	0.807571	0.75108	0.707908			62.5	0.000927	0.001442	-0.00252	-0.00144	-0.00014
125	0.84296	0.776401	0.807076	0.74967	0.705132			63	-0.00025	0.00019	-0.00169	-0.00133	-0.00091
126	0.842973	0.776173	0.80528	0.748899	0.70351			63.5	0.000685	0.001119	-0.002	-0.0006	-0.00059
127	0.841821	0.775816	0.804083	0.747408	0.701118			64	0.000739	0.001929	-0.00178	-0.00058	-0.00101
128	0.840456	0.773463	0.802678	0.745298	0.700993			64.5	0.000625	0.000893	-0.00175	-0.00117	0.000757
129	0.840721	0.771772	0.801319	0.743522	0.697936			65	0.001745	0.000465	-0.00168	-0.00144	-0.00032
130	0.837807	0.769572	0.799949	0.743644	0.695315			65.5	0.000457	-0.00043	-0.00162	0.00015	-0.00097
131	0.836787	0.76903	0.800018	0.741047	0.694504			66	0.0006	0.000197	-0.00033	-0.00093	9.79e-05
132	0.836813	0.767447	0.79851	0.739576	0.691052			66.5	0.001537	-0.00014	-0.00039	-0.00092	-0.00137
133	0.835078	0.767501	0.797324	0.737902	0.689596			67	0.001133	0.001031	-0.00018	-0.00109	-0.00092
134	0.833369	0.766959	0.795736	0.737546	0.687984			67.5	0.000752	0.001648	-0.00033	1.86e-05	-0.00064
135	0.832256	0.763848	0.794584	0.735761	0.686133			68	0.000818	-9.52e-05	-0.0001	-0.00028	-0.00059
136	0.830997	0.764575	0.791476	0.73363	0.68474			68.5	0.000765	0.001687	-0.00157	-0.00092	-0.0001
137	0.828878	0.762818	0.790923	0.731845	0.682525			69	7.08e-05	0.001176	-0.00082	-0.00123	-0.00041
138	0.829527	0.761875	0.789714	0.731165	0.680871			69.5	0.001456	0.001413	-0.00065	-0.00046	-0.00019
139	0.827473	0.760596	0.787861	0.727715	0.678937			70	0.000808	0.001345	-0.00104	-0.00241	-0.00025
140	0.826573	0.75923	0.786514	0.727888	0.677232			70.5	0.001021	0.001189	-0.001	-0.0008	-9.27e-05
141	0.825354	0.758125	0.784833	0.726072	0.675173			71	0.000997	0.001275	-0.00124	-0.00116	-0.00028
142	0.824161	0.757648	0.783301	0.725788	0.67353			71.5	0.000984	0.001929	-0.00135	7.14e-06	-6.71e-05
143	0.822585	0.756434	0.782461	0.724591	0.672105			72	0.000686	0.001906	-0.00088	0.00025	0.000345
144	0.82175	0.755339	0.782035	0.722998	0.66962			72.5	0.000937	0.001995	-3.54e-05	0.000109	-0.00028
145	0.820492	0.753507	0.779963	0.720137	0.668892			73	0.000872	0.001394	-0.00064	-0.00129	0.000799
146	0.819962	0.753051	0.780331	0.719995	0.665648			73.5	0.001362	0.002067	0.000891	-4.27e-06	-0.00056
147	0.819048	0.750753	0.777084	0.719782	0.664317			74	0.001555	0.00103	-0.00073	0.0012	-8.46e-05
148	0.816968	0.750103	0.775346	0.717377	0.663214			74.5	0.000863	0.001515	-0.00105	0.000243	0.000605
149	0.816173	0.748726	0.773251	0.715734	0.661093			75	0.001143	0.001329	-0.00167	3.38e-05	0.000307
150	0.814888	0.747621	0.773999	0.713755	0.660719			75.5	0.001049	0.001394	0.00017	-0.00051	0.001686
151	0.814027	0.746417	0.771489	0.714354	0.657308			76	0.001268	0.001356	-0.00082	0.001476	0.000138
152	0.811881	0.745301	0.77165	0.712041	0.655582			76.5	0.000519	0.001406	0.000504	0.000599	0.000209
153	0.811788	0.745333	0.768761	0.710275	0.653429			77	0.001321	0.002513	-0.00081	0.000259	-0.00014
154	0.810582	0.744217	0.767862	0.708206	0.652535			77.5	0.001284	0.002544	-0.00042	-0.00039	0.000718
155	0.81045	0.742428	0.765261	0.7078	0.650268			78	0.002047	0.001963	-0.00149	0.000594	0.000251
156	0.807575	0.740596	0.764489	0.704888	0.648604			78.5	0.000745	0.001341	-0.00099	-0.00088	0.000353
157	0.806648	0.739588	0.763983	0.704939	0.647585			79	0.000905	0.001475	-0.00025	0.000548	0.001064
158	0.805535	0.738894	0.761853	0.703985	0.645755			79.5	0.000931	0.001898	-0.00093	0.00098	0.001004
159	0.803654	0.737301	0.761116	0.701621	0.643904			80	0.000367	0.001491	-0.00041	3.37e-05	0.000905
160	0.802249	0.736455	0.760667	0.700759	0.641221			80.5	0.00017	0.001766	0.000373	0.000547	9.06e-06
161	0.801335	0.734959	0.76077	0.698304	0.638943			81	0.000333	0.00144	0.001623	-0.0005	-0.00051
162	0.801587	0.73522	0.756338	0.69808	0.639193			81.5	0.001386	0.002736	-0.00106	0.000645	0.001404
163	0.800249	0.73252	0.756165	0.697046	0.636521			82	0.001221	0.00129	-4.63e-05	0.000984	0.000501
164	0.79911	0.73239	0.754761	0.694185	0.635356			82.5	0.001222	0.002224	-0.00011	-0.00048	0.001037
165	0.801402	0.730764	0.753529	0.693525	0.631883			83	0.003801	0.001763	-2.81e-05	0.000229	-0.00065
166	0.797017	0.729257	0.751963	0.69109	0.631508			83.5	0.00134	0.00142	-0.00023	-0.00081	0.00064
167	0.797427	0.729225	0.750374	0.688757	0.630853			84	0.002496	0.002433	-0.00047	-0.00176	0.001655
168	0.796871	0.727621	0.748831	0.688929	0.62817			84.5	0.002915	0.001994	-0.00066	-0.00025	0.000704
169	0.794076	0.726526	0.749545	0.688077	0.625404			85	0.001655	0.002016	0.001104	0.000247	-0.00032
170	0.791188	0.724986	0.746563	0.687438	0.625675			85.5	0.000316	0.001632	-0.00034	0.000962	0.001565
171	0.790671	0.724726	0.744445	0.684293	0.623189			86	0.000767	0.002427	-0.00104	-0.0008	0.000797
172	0.790578	0.723024	0.743386	0.683846	0.621068			86.5	0.001527	0.001889	-0.00083	9.25e-05	0.000369
173	0.789174	0.72232	0.74304	0.683156	0.620038			87	0.00131	0.002267	7.46e-06	0.000736	0.000986
174	0.78822	0.720932	0.740484	0.681797	0.619248			87.5	0.001423	0.002016	-0.00107	0.000722	0.001832
175	0.785849	0.720575	0.740818	0.681411	0.617803			88	0.000469	0.002706	0.000347	0.001671	0.002039
176	0.784603	0.718146	0.738665	0.678388	0.615068			88.5	0.000359	0.00149	-0.00039	6.01e-06	0.00101
177	0.78361	0.717062	0.739978	0.677627	0.612572			89	0.000441	0.001516	0.001869	0.000577	0.000193
178	0.784802	0.715111	0.735948	0.676755	0.610648			89.5	0.002169	0.000728	-0.00051	0.00103	-7.64e-05
179	0.782961	0.714125	0.735488	0.676653	0.611033			90	0.001611	0.000838	0.000214	0.00224	0.001876
180	0.781172	0.713388	0.734452	0.674066	0.608797			90.5	0.001083	0.001175	0.000438	0.000997	0.001303
181	0.780761	0.713366	0.733036	0.671185	0.607279			91	0.0016	0.002166	0.000318	-0.00053	0.001404
182	0.779596	0.713041	0.732552	0.671033	0.605709			91.5	0.001543	0.002876	0.001017	0.00061	0.00146
183	0.778496	0.7111	0.729616	0.669227	0.603369			92	0.00153	0.002091	-0.00043	0.000132	0.000769
184	0.776125	0.710168	0.728568	0.667898	0.60209			92.5	0.000566	0.002237	-0.00022	0.000114	0.001093
185	0.776416	0.708932	0.726784	0.666193	0.600374			93	0.001597	0.002099	-0.00067	-0.00027	0.000988
186	0.775091	0.707902	0.726462	0.665108	0.598503			93.5	0.001417	0.002157	0.000161	-5.68e-05	0.000723
187	0.772482	0.706873	0.723779	0.664884	0.597712			94	0.000258	0.002206	-0.00107	0.00101	0.001504
188	0.773886	0.705138	0.723664	0.663525	0.596589			94.5	0.00214	0.001605	-6.81e-05	0.000955	0.001958
189	0.770958	0.704499	0.723261	0.661384	0.593345			95	0.000735	0.002008	0.000682	0.00013	0.000366
190	0.769541	0.702092	0.721154	0.661313	0.593022			95.5	0.000476	0.000789	-5.07e-05	0.00133	0.001574
191	0.767818	0.701843	0.718115	0.659964	0.592076			96	-1.18e-05	0.001546	-0.0016	0.001281	0.002184
192	0.766361	0.701453	0.718667	0.658919	0.588842			96.5	-0.0003	0.002181	-3.04e-05	0.001514	0.000587
193	0.768256	0.69974	0.718633	0.656606	0.587542			97	0.001932	0.001582	0.001025	0.000508	0.00084
194	0.766229	0.699827	0.714776	0.655885	0.587241			97.5	0.001204	0.002657	-0.00123	0.00106	0.002052
195	0.764414	0.698678	0.714327	0.654039	0.585483			98	0.000641	0.002576	-0.00053	0.000505	0.001856
196	0.761897	0.696206	0.713671	0.652537	0.582291			98.5	-0.00046	0.001282	-2.15e-05	0.000278	0.000287
197	0.762228	0.694721	0.713233	0.652395	0.58149			99	0.000597	0.000893	0.000677	0.001396	0.001003
198	0.761499	0.695491	0.710746	0.650143	0.580273			99.5	0.000845	0.002578	-0.00041	0.000427	0.001315
199	0.762228	0.693778	0.710666	0.649463	0.579587			100	0.002194	0.001981	0.000597	0.001014	0.00213
200	0.761022	0.692	0.710182	0.648885	0.57784			100.5	0.002082	0.001314	0.001251	0.001686	0.001922
201	0.760797	0.691859	0.707914	0.645405	0.574981			101	0.002706	0.002157	0.000358	-0.0005	0.000644
202	0.757949	0.69032	0.707005	0.646267	0.57419			101.5	0.001349	0.001705	0.000636	0.001588	0.001345
203	0.759485	0.689875	0.706636	0.645212	0.573098			102	0.0033	0.002268	0.001376	0.001789	0.001759
204	0.754676	0.687469	0.704863	0.642382	0.569947			102.5	0.000462	0.001019	0.000906	0.000232	0.000176
205	0.755962	0.686504	0.703263	0.643072	0.569178			103	0.00222	0.001093	0.000574	0.002149	0.000887
206	0.752915	0.685431	0.702123	0.640302	0.569022			103.5	0.000712	0.001068	0.000648	0.000647	0.002184
207	0.75253	0.685301	0.7005	0.639906	0.566901			104	0.001206	0.001914	0.000302	0.001483	0.001585
208	0.751086	0.684607	0.699371	0.643193	0.564363			104.5	0.000902	0.002234	0.000373	0.005954	0.000575
209	0.751643	0.684152	0.697702	0.638587	0.562533			105	0.002103	0.002769	-1.96e-05	0.002629	0.000249
210	0.750026	0.682201	0.697322	0.637005	0.562169			105.5	0.001668	0.001931	0.000696	0.00229	0.001332
211	0.749722	0.682027	0.69426	0.634762	0.560495			106	0.002221	0.002725	-0.00091	0.001291	0.001142
212	0.747933	0.679718	0.694329	0.634489	0.560786			106.5	0.001647	0.001547	0.000193	0.002239	0.002834
213	0.746675	0.678276	0.694179	0.632277	0.55802			107	0.001484	0.001176	0.00111	0.001262	0.00159
214	0.743774	0.677138	0.692579	0.630694	0.556481			107.5	7.02e-05	0.001075	0.000763	0.00091	0.00152
215	0.745337	0.67678	0.691186	0.630583	0.5554			108	0.002024	0.001692	0.000596	0.002007	0.001878
216	0.743972	0.675241	0.68871	0.629081	0.553673			108.5	0.001769	0.001214	-0.00052	0.001733	0.001622
217	0.742184	0.675696	0.689102	0.627671	0.551947			109	0.001191	0.002581	0.000863	0.001535	0.00136
218	0.74323	0.674244	0.686707	0.626484	0.551271			109.5	0.00275	0.002184	-0.00018	0.001563	0.002095
219	0.741892	0.672856	0.685487	0.624029	0.549223			110	0.002513	0.001848	-0.00021	0.000341	0.001516
220	0.740515	0.672596	0.685855	0.622923	0.548692			110.5	0.002243	0.00255	0.001142	0.000437	0.002385
221	0.738156	0.670016	0.684082	0.6234	0.544938			111	0.001233	0.001109	0.000631	0.002094	0.000148
222	0.738103	0.669453	0.68338	0.621107	0.544814			111.5	0.001962	0.001521	0.001052	0.001019	0.001399
223	0.738673	0.66877	0.68125	0.619727	0.544075			112	0.003155	0.001827	0.00022	0.000843	0.002065
224	0.735613	0.668065	0.680801	0.61922	0.542453			112.5	0.001607	0.002117	0.000857	0.001524	0.001862
225	0.733096	0.667967	0.678567	0.616653	0.540904			113	0.000475	0.002953	-6.1e-05	0.000174	0.001737
226	0.73303	0.665789	0.677819	0.617251	0.539157			113.5	0.001192	0.001871	0.000309	0.001935	0.001407
227	0.732394	0.66374	0.677842	0.615141	0.538231			114	0.001472	0.000913	0.00134	0.001027	0.001871
228	0.731148	0.662818	0.677278	0.61505	0.536921			114.5	0.001287	0.000994	0.001866	0.002108	0.001957
229	0.730287	0.663783	0.675643	0.61294	0.536068			115	0.001397	0.002803	0.001463	0.00119	0.002482
230	0.7303	0.660531	0.674941	0.61298	0.53482			115.5	0.002169	0.000725	0.001861	0.002397	0.002626
231	0.729161	0.660921	0.673709	0.610687	0.532813			116	0.002057	0.002007	0.001796	0.001298	0.002022
232	0.726949	0.66064	0.672028	0.610647	0.531503			116.5	0.001146	0.002668	0.001344	0.002411	0.002096
233	0.724564	0.657724	0.669679	0.608202	0.529091			117	9.46e-05	0.000894	0.00031	0.001161	0.001107
234	0.725518	0.65729	0.670842	0.606233	0.529226			117.5	0.001567	0.001418	0.002326	0.000373	0.002553
235	0.724895	0.656011	0.668965	0.605635	0.527853			118	0.001854	0.001156	0.001691	0.000935	0.002549
236	0.724034	0.654612	0.667227	0.605675	0.525025			118.5	0.001955	0.000777	0.001181	0.002123	0.001147
237	0.722074	0.653518	0.667089	0.603433	0.524526			119	0.001223	0.000676	0.002058	0.001056	0.001978
238	0.721968	0.652748	0.664614	0.603119	0.52335			119.5	0.001892	0.000877	0.000903	0.001893	0.002153
239	0.721239	0.6511	0.664211	0.601333	0.521988			120	0.002088	0.000269	0.001545	0.001274	0.002141
240	0.718656	0.651306	0.662875	0.600501	0.521759			120.5	0.000886	0.001363	0.001377	0.001584	0.003219
241	0.719013	0.649843	0.660768	0.600227	0.519638			121	0.001895	0.000917	0.00054	0.002455	0.002476
242	0.717079	0.649973	0.660745	0.598127	0.518796			121.5	0.001183	0.001941	0.0015	0.00151	0.002947
243	0.715953	0.648347	0.659306	0.596788	0.516259			122	0.001074	0.001346	0.001243	0.001322	0.0018
244	0.716403	0.646743	0.657487	0.594891	0.514158			122.5	0.002153	0.00077	0.000643	0.000585	0.001057
245	0.715026	0.646873	0.65789	0.596047	0.512775			123	0.001856	0.001789	0.001977	0.002849	0.001004
246	0.713317	0.64593	0.655656	0.59482	0.513139			123.5	0.001297	0.001814	0.001016	0.002763	0.002623
247	0.712138	0.644878	0.656232	0.592588	0.512369			124	0.001147	0.001741	0.002494	0.001677	0.003161
248	0.712986	0.643079	0.653619	0.590833	0.510643			124.5	0.002527	0.000979	0.001192	0.001063	0.00276
249	0.712403	0.643902	0.651581	0.590447	0.508615			125	0.002816	0.002635	0.000397	0.001806	0.002071
250	0.710521	0.642016	0.650326	0.588814	0.506931			125.5	0.002129	0.001787	0.000286	0.001299	0.001709
251	0.708548	0.639967	0.650084	0.588357	0.505558			126	0.001376	0.00079	0.001036	0.001966	0.001642
252	0.707421	0.640011	0.648944	0.585851	0.504445			126.5	0.001252	0.001719	0.001015	0.000598	0.001822
253	0.706693	0.639024	0.648461	0.58578	0.504841			127	0.001432	0.001689	0.001561	0.001639	0.003449
254	0.70656	0.637268	0.646849	0.585253	0.501357			127.5	0.002068	0.000959	0.001128	0.002219	0.001339
255	0.704639	0.636293	0.645997	0.58365	0.499849			128	0.001342	0.000942	0.001353	0.001736	0.001133
256	0.704507	0.635881	0.645698	0.580819	0.499839			128.5	0.001974	0.001444	0.002049	4.84e-05	0.002353
257	0.704109	0.636206	0.644777	0.581032	0.497457			129	0.002395	0.002631	0.002211	0.001353	0.0013
258	0.701937	0.633561	0.642474	0.579581	0.496958			129.5	0.001477	0.001072	0.001167	0.001008	0.002047
259	0.699685	0.633117	0.64214	0.579815	0.495107			130	0.000501	0.001534	0.001829	0.002332	0.001485
260	0.699711	0.631295	0.64168	0.578526	0.494359			130.5	0.00125	0.00073	0.002384	0.002151	0.001989
261	0.699287	0.631306	0.63963	0.575868	0.4931			131	0.00165	0.001618	0.001559	0.000619	0.001991
262	0.698254	0.630515	0.637443	0.575381	0.491613			131.5	0.001591	0.001761	0.0006	0.001215	0.001775
263	0.696214	0.630005	0.636326	0.574032	0.489284			132	0.000775	0.002171	0.000577	0.000966	0.000747
264	0.697128	0.629301	0.636499	0.573545	0.489076			132.5	0.00218	0.002392	0.001678	0.001564	0.001744
265	0.694664	0.626558	0.63529	0.572408	0.487516			133	0.001033	0.000728	0.00157	0.001524	0.00145
266	0.695631	0.626005	0.633125	0.571049	0.4863			133.5	0.002483	0.001091	0.000636	0.001258	0.001472
267	0.69269	0.626157	0.631847	0.571353	0.485852			134	0.000979	0.002101	0.00046	0.002625	0.002237
268	0.690703	0.623762	0.631997	0.568228	0.484469			134.5	0.000191	0.000748	0.001532	0.00062	0.002096
269	0.691551	0.623111	0.630489	0.567782	0.482795			135	0.001541	0.001018	0.001159	0.001238	0.001678
270	0.690001	0.622276	0.629407	0.567001	0.481537			135.5	0.001085	0.001109	0.001148	0.001537	0.001645
271	0.689484	0.620759	0.62974	0.566656	0.48161			136	0.001409	0.000574	0.002378	0.002262	0.002903
272	0.688252	0.619805	0.628693	0.565722	0.479946			136.5	0.001192	0.000556	0.002401	0.002401	0.002476
273	0.68592	0.618905	0.626862	0.564109	0.478334			137	0.000139	0.000586	0.001738	0.001863	0.002096
274	0.688689	0.619133	0.626287	0.562659	0.477128			137.5	0.002935	0.001646	0.002165	0.001492	0.002106
275	0.686119	0.618558	0.623408	0.562101	0.475214			138	0.001699	0.001973	0.000592	0.001987	0.001433
276	0.686013	0.617734	0.622211	0.559797	0.474331			138.5	0.002324	0.002064	0.000476	0.000772	0.001739
277	0.684344	0.616759	0.622142	0.560396	0.472958			139	0.001777	0.002026	0.001337	0.002413	0.001576
278	0.681204	0.615447	0.621417	0.559402	0.472105			139.5	0.000108	0.001667	0.001625	0.002479	0.001917
279	0.682211	0.614515	0.620484	0.557393	0.470608			140	0.001567	0.001652	0.001736	0.001536	0.001628
280	0.681774	0.614558	0.619206	0.555841	0.469287			140.5	0.001942	0.002547	0.001542	0.001046	0.0015
281	0.679747	0.613236	0.619644	0.554106	0.466989			141	0.001107	0.002171	0.002834	0.000383	0.000437
282	0.679323	0.611675	0.616431	0.553101	0.466635			141.5	0.001488	0.001578	0.000958	0.000425	0.001236
283	0.67813	0.610623	0.614463	0.553345	0.466542			142	0.001292	0.00145	0.000158	0.001697	0.002288
284	0.677296	0.609886	0.614451	0.551661	0.4644			142.5	0.001358	0.001619	0.001063	0.001075	0.001357
285	0.677203	0.609019	0.613611	0.551012	0.463651			143	0.001981	0.001658	0.001241	0.001461	0.001768
286	0.67405	0.607523	0.613162	0.550454	0.462715			143.5	0.000302	0.001119	0.001762	0.001935	0.002001
287	0.67458	0.606038	0.611573	0.549409	0.460105			144	0.00139	0.000588	0.001281	0.001928	0.000611
288	0.672527	0.605799	0.610537	0.5467	0.46127			144.5	0.000534	0.001214	0.001288	0.000283	0.002845
289	0.673547	0.605778	0.610652	0.547369	0.459699			145	0.001997	0.002023	0.002285	0.001964	0.002453
290	0.672447	0.603783	0.60904	0.545645	0.458046			145.5	0.001866	0.00102	0.001785	0.00128	0.001981
291	0.670592	0.603447	0.608257	0.545614	0.456725			146	0.001155	0.001543	0.002008	0.002273	0.001821
292	0.670977	0.602081	0.605436	0.543869	0.454895			146.5	0.002135	0.001117	0.000451	0.001561	0.001169
293	0.669029	0.600726	0.606139	0.542449	0.453512			147	0.001351	0.000702	0.001952	0.001178	0.000942
294	0.668539	0.600618	0.605057	0.541089	0.453335			147.5	0.001669	0.001437	0.00191	0.000848	0.001871
295	0.667453	0.598764	0.602719	0.539649	0.452088			148	0.001536	0.00055	0.000765	0.000432	0.001766
296	0.666711	0.598168	0.601752	0.538025	0.45163			148.5	0.001661	0.000827	0.000816	-0.00016	0.002422
297	0.665254	0.597951	0.601246	0.539486	0.449363			149	0.00125	0.001458	0.00127	0.002284	0.001333
298	0.664538	0.595707	0.600175	0.538715	0.447907			149.5	0.001395	0.000214	0.001226	0.002529	0.001024
299	0.663213	0.595436	0.599876	0.53697	0.447782			150	0.001079	0.000783	0.001846	0.001807	0.001982
300	0.662803	0.594157	0.598471	0.534647	0.448292			150.5	0.001441	0.000426	0.001508	0.000508	0.003559
301	0.660961	0.593886	0.596238	0.533034	0.44615			151	0.000737	0.000997	0.000451	-8.79e-05	0.002579
302	0.660193	0.593214	0.595098	0.533734	0.443935			151.5	0.000838	0.001205	0.000341	0.001599	0.00152
303	0.659888	0.593431	0.593647	0.533186	0.443321			152	0.001284	0.002219	-3.7e-05	0.002048	0.002003
304	0.65806	0.591393	0.594062	0.532029	0.440597			152.5	0.000588	0.001153	0.001199	0.001899	0.000446
305	0.658232	0.589463	0.593198	0.530558	0.439692			153	0.001397	0.000199	0.001318	0.001433	0.000641
306	0.657967	0.588856	0.590884	0.529036	0.43912			153.5	0.001868	0.000449	0.000184	0.000915	0.001157
307	0.655834	0.588195	0.590815	0.528245	0.437404			154	0.000932	0.00065	0.000996	0.001123	0.000564
308	0.654178	0.587512	0.588501	0.527707	0.437124			154.5	0.000355	0.000838	-0.00015	0.001568	0.00135
309	0.654695	0.587512	0.589905	0.525993	0.436437			155	0.001422	0.001645	0.00194	0.000854	0.001745
310	0.653476	0.586363	0.58804	0.524836	0.43495			155.5	0.001176	0.001399	0.001192	0.000694	0.001362
311	0.652893	0.585312	0.586659	0.525141	0.434056			156	0.001402	0.00124	0.000853	0.001964	0.001555
312	0.651039	0.584672	0.585323	0.523152	0.434098			156.5	0.000681	0.001459	0.000556	0.000983	0.002637
313	0.64974	0.582949	0.584356	0.521123	0.432132			157	0.000368	0.00067	0.000581	-5.27e-05	0.001789
314	0.649277	0.581691	0.583228	0.522807	0.430302			157.5	0.000682	0.000317	0.000463	0.002577	0.001065
315	0.64774	0.582027	0.583573	0.521458	0.429314			158	0.000196	0.001426	0.001615	0.002212	0.001148
316	0.647197	0.581344	0.582203	0.519297	0.428056			158.5	0.000451	0.001599	0.00129	0.001046	0.000966
317	0.647091	0.57948	0.579785	0.520737	0.427141			159	0.001038	0.000689	3.98e-05	0.003426	0.001122
318	0.645713	0.578753	0.579728	0.51881	0.425352			159.5	0.000667	0.000815	0.000841	0.002483	0.000423
319	0.644309	0.578309	0.578738	0.516537	0.423335			160	0.000268	0.001201	0.00084	0.001199	-0.00049
320	0.645369	0.576672	0.578588	0.515918	0.424333			160.5	0.001732	0.000497	0.001562	0.001544	0.001483
321	0.643593	0.57652	0.577264	0.51464	0.423241			161	0.001053	0.001151	0.001262	0.001239	0.001448
322	0.640652	0.575274	0.576884	0.513686	0.422753			161.5	-0.00051	0.00079	0.001776	0.001248	0.001997
323	0.64199	0.575079	0.57533	0.512266	0.421463			162	0.001169	0.001408	0.001267	0.000805	0.00177
324	0.639804	0.57394	0.573787	0.512296	0.419966			162.5	0.000176	0.001152	0.000772	0.001783	0.001331
325	0.638943	0.572336	0.573614	0.510683	0.418073			163	0.000189	0.000464	0.001467	0.001138	0.000514
326	0.639725	0.570222	0.571358	0.509679	0.418853			163.5	0.001432	-0.0007	0.000351	0.001083	0.002274
327	0.639076	0.570396	0.572486	0.508309	0.417751			164	0.001595	0.000256	0.002171	0.000677	0.002205
328	0.636519	0.570992	0.571554	0.509445	0.414995			164.5	0.00033	0.001597	0.002201	0.002742	0.000554
329	0.636665	0.570266	0.568802	0.50768	0.414402			165	0.001088	0.001712	0.000648	0.001934	0.000983
330	0.635923	0.567902	0.568284	0.506199	0.413206			165.5	0.00119	0.000312	0.001028	0.001415	0.000819
331	0.633803	0.567957	0.567179	0.504302	0.411303			166	0.000236	0.001147	0.000906	0.000475	-2.2e-05
332	0.633326	0.566981	0.56742	0.503876	0.411792			166.5	0.000532	0.001032	0.00195	0.000989	0.00143
333	0.633936	0.565333	0.565072	0.502871	0.411335			167	0.001641	0.000293	0.00074	0.000922	0.001973
334	0.632399	0.564043	0.564208	0.503429	0.409442			167.5	0.001139	-0.00011	0.000813	0.002403	0.001135
335	0.630306	0.564098	0.563667	0.501877	0.408277			168	0.000206	0.000722	0.001169	0.001795	0.000984
336	0.630134	0.563707	0.563103	0.499878	0.407498			168.5	0.000722	0.001136	0.001506	0.000755	0.001216
337	0.628517	0.563415	0.561767	0.500041	0.40653			169	0.000159	0.001647	0.001176	0.001836	0.001257
338	0.626199	0.560997	0.561917	0.498864	0.405751			169.5	-0.00095	0.000192	0.002128	0.001595	0.001473
339	0.628226	0.560217	0.560386	0.497575	0.405574			170	0.001227	0.000252	0.001617	0.001247	0.002265
340	0.628199	0.559198	0.55859	0.49651	0.403348			170.5	0.001859	8.5e-05	0.000875	0.001105	0.001083
341	0.624742	0.558753	0.557485	0.495637	0.402662			171	-0.00011	0.000446	0.000738	0.001165	0.001385
342	0.625576	0.557528	0.556771	0.494116	0.401321			171.5	0.00116	9.02e-05	0.000938	0.00058	0.001054
343	0.623218	0.55639	0.556103	0.49371	0.399594			172	2.93e-05	-0.0002	0.001164	0.001088	0.000344
344	0.623496	0.55432	0.554215	0.49306	0.398763			172.5	0.000884	-0.00133	0.000345	0.001358	0.000495
345	0.621999	0.554818	0.554319	0.491011	0.398638			173	0.000396	-9.9e-05	0.001244	0.000242	0.001326
346	0.621827	0.555675	0.551958	0.491113	0.397972			173.5	0.000898	0.001455	4.41e-06	0.001247	0.001636
347	0.62094	0.554255	0.552097	0.490321	0.396849			174	0.000878	0.000906	0.00094	0.001366	0.001499
348	0.620741	0.553106	0.549495	0.488799	0.39557			174.5	0.001367	0.000612	-0.00052	0.000774	0.001207
349	0.619019	0.552206	0.550934	0.489236	0.394624			175	0.000701	0.000552	0.00154	0.0021	0.001239
350	0.617919	0.550569	0.550531	0.487694	0.393085			175.5	0.000509	-0.0002	0.001999	0.001472	0.000691
351	0.616343	0.551089	0.547998	0.486983	0.392721			176	-4.41e-05	0.001047	0.000603	0.001674	0.001278
352	0.614819	0.549995	0.547768	0.485482	0.390641			176.5	-0.00056	0.000796	0.001202	0.001087	0.000206
353	0.61311	0.548802	0.547157	0.485441	0.390932			177	-0.00121	0.000457	0.001474	0.001933	0.001414
354	0.61515	0.548206	0.545799	0.484599	0.391015			177.5	0.000962	0.00066	0.001093	0.001996	0.00242
355	0.613666	0.54865	0.542736	0.484325	0.388343			178	0.000473	0.001828	-0.00077	0.002619	0.000772
356	0.613746	0.545864	0.542748	0.482418	0.388551			178.5	0.001167	1.62e-05	3.46e-05	0.001622	0.001892
357	0.612673	0.545084	0.543347	0.481525	0.386534			179	0.000991	5.14e-05	0.00135	0.001629	0.000861
358	0.610805	0.543783	0.542449	0.479567	0.387002			179.5	0.000205	-0.00039	0.001371	0.000581	0.002233
359	0.610845	0.542678	0.5417	0.478725	0.385099			180	0.000866	-0.00066	0.001505	0.00063	0.001309
360	0.608632	0.542081	0.539824	0.478319	0.384183			180.5	-0.00017	-0.00046	0.000675	0.001108	0.001338
361	0.609414	0.542916	0.538983	0.478289	0.382759			181	0.001044	0.001059	0.000733	0.001961	0.000876
362	0.608169	0.541268	0.538857	0.476787	0.381865			181.5	0.00073	0.000297	0.001409	0.001349	0.00092
363	0.606579	0.539176	0.538419	0.476432	0.381303			182	0.00016	-0.00089	0.001814	0.001875	0.001278
364	0.607347	0.538905	0.536761	0.475235	0.379847			182.5	0.001365	-0.0004	0.001164	0.001567	0.000782
365	0.606672	0.538331	0.534758	0.474931	0.379244			183	0.001485	-0.00017	0.000207	0.002134	0.001099
366	0.603943	0.538396	0.534574	0.474129	0.37835			183.5	4.72e-05	0.000627	0.000823	0.002216	0.001132
367	0.605188	0.537312	0.533181	0.472039	0.376145			184	0.001615	0.000379	0.000398	0.001025	-9.56e-05
368	0.603492	0.536911	0.531845	0.470862	0.374793			184.5	0.000957	0.000751	1.61e-05	0.000726	-0.00051
369	0.601465	0.536087	0.531753	0.470355	0.375968			185	4.88e-05	0.00073	0.000713	0.001095	0.001513
370	0.600988	0.533474	0.530049	0.469837	0.373857			185.5	0.000303	-0.00094	1.68e-05	0.001437	0.000363
371	0.600366	0.533442	0.530118	0.469259	0.372922			186	0.000456	-0.00023	0.000852	0.001729	0.000344
372	0.598948	0.532488	0.529508	0.468417	0.372318			186.5	9.9e-06	-0.00036	0.001097	0.001757	0.000639
373	0.59708	0.532726	0.528506	0.465698	0.372058			187	-0.00079	0.000589	0.000997	-6.89e-05	0.001267
374	0.596868	0.532369	0.527286	0.465627	0.371247			187.5	-0.00032	0.000994	0.00071	0.000723	0.001362
375	0.597305	0.532098	0.525697	0.465302	0.369688			188	0.000617	0.001482	9.47e-05	0.001252	0.000739
376	0.597319	0.530797	0.524028	0.464349	0.368408			188.5	0.001246	0.00102	-0.00059	0.001161	0.000373
377	0.595305	0.530428	0.524684	0.462969	0.368304			189	0.000338	0.001408	0.000751	0.000656	0.001142
378	0.594444	0.529257	0.52458	0.463121	0.367057			189.5	0.000304	0.001063	0.001429	0.001646	0.000803
379	0.594417	0.528824	0.52351	0.46097	0.366235			190	0.000899	0.001399	0.001263	0.000373	0.000881
380	0.592669	0.526222	0.52245	0.460118	0.365497			190.5	0.000196	-0.00027	0.001102	0.000382	0.001025
381	0.591609	0.52439	0.521645	0.460321	0.364114			191	7.86e-06	-0.00123	0.001165	0.001425	0.000552
382	0.591622	0.523783	0.51948	0.458637	0.363635			191.5	0.000624	-0.00106	4.43e-05	0.000606	0.000947
383	0.592192	0.524401	0.520148	0.458972	0.3614			192	0.001672	0.000228	0.00139	0.001776	-0.00035
384	0.589993	0.523675	0.51925	0.459357	0.361285			192.5	0.00062	0.000289	0.001361	0.002993	0.000397
385	0.588244	0.522222	0.517603	0.457409	0.360817			193	-9.36e-05	-0.00033	0.000697	0.001904	0.000792
386	0.587661	0.521886	0.516118	0.45538	0.360932			193.5	8.12e-05	8.2e-05	0.00016	0.000735	0.001742
387	0.586694	0.522287	0.515105	0.454122	0.359798			194	-4.52e-05	0.001184	3.36e-05	0.000328	0.001496
388	0.584945	0.520033	0.515427	0.454203	0.358446			194.5	-0.00076	-0.00018	0.001063	0.001242	0.001042
389	0.585356	0.519252	0.513344	0.451921	0.355639			195	0.00016	-0.00018	6.68e-06	-0.00018	-0.00082
390	0.584852	0.51948	0.513332	0.451464	0.357864			195.5	0.000384	0.000754	0.000747	0.000197	0.002154
391	0.585064	0.519892	0.512204	0.450074	0.354703			196	0.001146	0.001852	0.000509	-0.00035	-4.66e-05
392	0.582097	0.51703	0.512503	0.450825	0.353965			196.5	-0.00049	-7.13e-05	0.001518	0.001217	6.75e-05
393	0.58207	0.516098	0.511018	0.448897	0.354225			197	9.34e-05	-0.00021	0.000979	0.000136	0.00115
394	0.580653	0.515469	0.509959	0.448674	0.353434			197.5	-0.00037	-7.57e-05	0.000803	0.000742	0.001214
395	0.582017	0.515718	0.509026	0.448065	0.351854			198	0.00126	0.000868	0.000738	0.000953	0.000522
396	0.580322	0.514775	0.506712	0.446878	0.350117			198.5	0.000585	0.000715	-0.00054	0.000607	-0.00032
397	0.578997	0.513409	0.50784	0.446422	0.348266			199	0.000182	0.000171	0.001183	0.000974	-0.00128
398	0.577288	0.511068	0.506747	0.445732	0.349139			199.5	-0.00051	-0.00129	0.000979	0.001104	0.000373
399	0.577036	0.511523	0.50487	0.444839	0.347268			200	-0.0001	-0.00015	8.37e-05	0.001037	-0.00061
400	0.575778	0.511274	0.505791	0.443408	0.346602			200.5	-0.00045	0.000328	0.001626	0.000439	-0.00043
401	0.575181	0.509171	0.503454	0.442627	0.346186			201	-0.0003	-0.0009	0.000328	0.000483	-2.57e-05
402	0.576599	0.509453	0.503178	0.4428	0.346061			201.5	0.001365	6.41e-05	0.000822	0.00146	0.000669
403	0.575234	0.507892	0.502153	0.442079	0.345167			202	0.000933	-0.00067	0.000668	0.001553	0.000613
404	0.573181	0.507165	0.502383	0.440324	0.343857			202.5	-2.88e-05	-0.00063	0.001597	0.000626	0.000152
405	0.572134	0.507263	0.500875	0.439939	0.344262			203	-0.00022	0.000163	0.001016	0.001052	0.001348
406	0.569763	0.506493	0.498791	0.439502	0.34316			203.5	-0.00142	0.000154	-6.4e-05	0.001424	0.001092
407	0.569657	0.506699	0.499067	0.438011	0.341195			204	-0.0009	0.00105	0.0009	0.000748	2.16e-06
408	0.570532	0.50413	0.499275	0.436296	0.340197			204.5	0.000346	-0.00061	0.00181	-0.00014	-0.00016
409	0.56971	0.502797	0.496189	0.435799	0.339781			205	0.00032	-0.00115	-0.00014	0.000168	0.000224
410	0.568809	0.503783	0.497145	0.437118	0.339552			205.5	0.000226	0.000464	0.001414	0.002258	0.000799
411	0.568756	0.501756	0.495176	0.43583	0.338086			206	0.000778	-0.00071	0.00042	0.00178	0.000182
412	0.567286	0.50219	0.49361	0.434896	0.338377			206.5	0.000256	0.000393	-0.00021	0.001649	0.001248
413	0.563788	0.499772	0.494163	0.432218	0.335569			207	-0.00179	-0.00114	0.00098	-0.00019	-0.00066
414	0.564808	0.499046	0.493322	0.431335	0.336151			207.5	-0.00043	-0.00111	0.000972	-0.00028	0.000678
415	0.564437	0.498005	0.492068	0.432066	0.334685			208	-0.00013	-0.00138	0.000605	0.00123	4.77e-05
416	0.564928	0.498602	0.491503	0.430443	0.332938			208.5	0.000832	-0.00013	0.000831	0.000418	-0.00086
417	0.561576	0.497301	0.489569	0.429925	0.332491			209	-0.00112	-0.00064	-0.00013	0.000685	-0.00051
418	0.562	0.495285	0.488648	0.429966	0.332366			209.5	-0.00021	-0.00181	-0.00022	0.001508	0.000152
419	0.561695	0.496087	0.488372	0.427916	0.331711			210	0.000145	-0.00038	0.000255	0.000269	0.000285
420	0.558966	0.493463	0.487416	0.427531	0.330879			210.5	-0.00133	-0.00211	0.000127	0.000674	0.00026
421	0.559615	0.495252	0.487992	0.425867	0.329891			211	-0.00026	0.000231	0.001341	-0.0002	8.43e-05
422	0.559708	0.493919	0.485344	0.4261	0.328768			211.5	0.000386	-0.00031	-0.00025	0.000817	-0.00023
423	0.556714	0.493724	0.484791	0.425745	0.328332			212	-0.00128	0.000198	-1.95e-05	0.001241	0.000108
424	0.557602	0.492184	0.485125	0.425248	0.327302			212.5	-4.24e-05	-0.00053	0.000976	0.001521	-0.00011
425	0.556277	0.490959	0.484607	0.42327	0.326179			213	-0.00046	-0.00098	0.001228	0.000342	-0.00043
426	0.554488	0.490786	0.483571	0.421839	0.326127			213.5	-0.00123	-0.00046	0.001039	-0.0003	0.00027
427	0.554515	0.489453	0.481786	0.421758	0.32439			214	-0.00063	-0.00101	0.00019	0.000394	-0.00064
428	0.554303	0.488759	0.48098	0.421768	0.324557			214.5	-0.00022	-0.00095	0.000193	0.001175	0.000269
429	0.553018	0.488173	0.481429	0.419932	0.322924			215	-0.00061	-0.00082	0.001285	0.000126	-0.00055
430	0.550408	0.486959	0.480808	0.419567	0.321999			215.5	-0.002	-0.00126	0.001441	0.00053	-0.00069
431	0.550064	0.485995	0.478851	0.41908	0.322394			216	-0.00168	-0.00146	0.000444	0.000814	0.000438
432	0.550819	0.48593	0.477803	0.417964	0.320543			216.5	-0.00054	-0.00085	0.000228	0.000476	-0.00059
433	0.550633	0.485322	0.476133	0.417264	0.320439			217	-0.00011	-0.00073	-0.00053	0.000549	5.48e-05
434	0.551402	0.484835	0.476456	0.41494	0.321188			217.5	0.001048	-0.0005	0.000443	-0.00098	0.00152
435	0.547825	0.483534	0.474913	0.415407	0.319378			218	-0.00108	-0.00102	-0.0002	0.00023	0.000519
436	0.547242	0.483848	0.475443	0.414534	0.318369			218.5	-0.00095	-6.16e-05	0.000954	0.000125	0.00028
437	0.546142	0.482396	0.474107	0.415021	0.317101			219	-0.00121	-0.00073	0.000489	0.001356	-0.00019
438	0.547136	0.481821	0.473578	0.412505	0.316061			219.5	0.000118	-0.00058	0.000716	-0.00037	-0.00046
439	0.546142	0.480759	0.473106	0.413418	0.315083			220	-6.74e-05	-0.00089	0.00099	0.001281	-0.00068
440	0.544235	0.479393	0.471735	0.412211	0.314771			220.5	-0.00094	-0.00148	0.000495	0.00084	-0.00024
441	0.544102	0.47987	0.471137	0.409928	0.314771			221	-0.00047	-0.00037	0.000657	-0.00066	0.00049
442	0.542221	0.479664	0.469629	0.409928	0.313534			221.5	-0.00132	0.000105	3.33e-05	8.42e-05	2.69e-05
443	0.542062	0.478428	0.4685	0.410628	0.311829			222	-0.00087	-0.00036	-0.00026	0.001521	-0.00089
444	0.54287	0.477713	0.467879	0.408427	0.311745			222.5	0.000302	-0.00036	-0.00012	9.48e-05	-0.00025
445	0.541161	0.475328	0.467268	0.407311	0.311288			223	-0.00042	-0.00189	3.41e-05	-0.00027	3.51e-05
446	0.539691	0.475621	0.466463	0.40654	0.310071			223.5	-0.00097	-0.00095	1.14e-05	-0.00028	-0.00042
447	0.540459	0.473409	0.466831	0.406783	0.309479			224	0.00018	-0.00233	0.001008	0.000696	-0.00028
448	0.539068	0.474688	0.465346	0.40519	0.309073			224.5	-0.00031	-0.00048	0.000399	-0.00013	5.24e-05
449	0.537796	0.474092	0.464217	0.404795	0.308428			225	-0.0007	-0.00037	9.36e-05	0.000208	0.000143
450	0.535915	0.47368	0.464287	0.403831	0.307191			225.5	-0.00156	-8.37e-05	0.000836	1.34e-06	-0.00034
451	0.535266	0.47394	0.463273	0.403912	0.306463			226	-0.00149	0.000818	0.000631	0.000814	-0.00032
452	0.535411	0.470992	0.461431	0.402279	0.306515			226.5	-0.00082	-0.00125	-0.0003	-6.34e-05	0.000434
453	0.534815	0.468965	0.462433	0.402208	0.305371			227	-0.00071	-0.00246	0.001241	0.000593	4.27e-05
454	0.534921	0.469106	0.460372	0.401153	0.304913			227.5	-6.54e-05	-0.00167	0.000124	0.000281	0.000301
455	0.534285	0.469799	0.459762	0.399377	0.304518			228	1.19e-05	-0.00036	0.000263	-0.00074	0.000626
456	0.532828	0.46942	0.459543	0.400138	0.303291			228.5	-0.00053	-6.33e-05	0.000749	0.000739	0.000144
457	0.532232	0.468564	0.45792	0.3989	0.302324			229	-0.00042	-0.00019	3.7e-07	0.000241	-8.53e-05
458	0.531424	0.46723	0.457782	0.398494	0.301232			229.5	-0.00048	-0.00077	0.000548	0.000572	-0.00044
459	0.529821	0.465843	0.455491	0.397368	0.300192			230	-0.00113	-0.0014	-0.00078	0.000183	-0.00074
460	0.530788	0.465864	0.455237	0.396749	0.299984			230.5	0.000152	-0.00073	-0.00033	0.000286	-0.00025
461	0.529013	0.463978	0.455594	0.395806	0.299714			231	-0.00063	-0.00181	0.000639	7.86e-05	0.000177
462	0.526959	0.464585	0.454408	0.394396	0.298331			231.5	-0.00163	-0.0006	0.000272	-0.00059	-0.00046
463	0.526429	0.463989	0.453718	0.394041	0.29753			232	-0.00148	-0.0005	0.000342	-0.00022	-0.00054
464	0.527807	0.462591	0.452739	0.393138	0.297478			232.5	0.000117	-0.00114	0.000151	-0.0004	9.59e-05
465	0.524588	0.461453	0.452474	0.392174	0.295513			233	-0.00176	-0.00154	0.000579	-0.00064	-0.00111
466	0.52537	0.459946	0.452348	0.392174	0.296449			233.5	-0.00062	-0.00229	0.00112	7.76e-05	0.000472
467	0.525529	0.459415	0.450252	0.391423	0.294119			234	5.74e-05	-0.00213	-4.01e-05	4.99e-05	-0.00109
468	0.525396	0.460477	0.449941	0.391332	0.293828			234.5	0.000507	-0.0005	0.000346	0.000669	-0.00069
469	0.523144	0.458938	0.448525	0.389008	0.294702			235	-0.00065	-0.00128	-0.00023	-0.00092	0.00082
470	0.520932	0.459686	0.447178	0.390023	0.293048			235.5	-0.00177	5.87e-05	-0.00075	0.000793	-9.29e-05
471	0.520163	0.457095	0.447903	0.388055	0.291863			236	-0.0018	-0.00168	0.00054	-0.00044	-0.00056
472	0.519991	0.456705	0.446441	0.387213	0.291842			236.5	-0.00138	-0.0014	-7.93e-05	-0.00056	9.31e-05
473	0.519329	0.45535	0.445325	0.387791	0.290573			237	-0.00134	-0.00201	-0.0004	0.000707	-0.00046
474	0.520004	0.454873	0.446165	0.386147	0.288255			237.5	-0.00028	-0.00181	0.000979	-0.00021	-0.00202
475	0.518203	0.454732	0.445209	0.385255	0.288681			238	-0.00109	-0.00131	0.0008	-0.00039	-0.00094
476	0.516759	0.454808	0.445094	0.385457	0.288681			238.5	-0.00164	-0.0006	0.001345	0.000515	-0.00028
477	0.516732	0.453637	0.443471	0.382941	0.288192			239	-0.00112	-0.00104	0.000579	-0.00127	-8.27e-05
478	0.516229	0.453171	0.441894	0.381998	0.286674			239.5	-0.00095	-0.00083	-0.00014	-0.0015	-0.00088
479	0.515248	0.451165	0.441617	0.382414	0.285021			240	-0.00115	-0.00205	0.000258	-0.0004	-0.00182
480	0.514109	0.449604	0.439936	0.382069	0.286216			240.5	-0.00147	-0.00284	-0.00056	-4.62e-05	-2.44e-06
481	0.513698	0.450992	0.439752	0.380933	0.285748			241	-0.00124	-0.00093	-7.87e-05	-0.00047	0.000203
482	0.514665	0.449919	0.438221	0.38147	0.284636			241.5	4.2e-05	-0.00128	-0.00077	0.000751	-0.00022
483	0.512638	0.448488	0.438451	0.378731	0.283627			242	-0.00096	-0.00198	7.59e-05	-0.00126	-0.00054
484	0.510254	0.448304	0.436932	0.378569	0.28318			242.5	-0.00222	-0.00151	-0.0006	-0.00073	-0.00031
485	0.509671	0.447913	0.436057	0.378853	0.281776			243	-0.00211	-0.00125	-0.00073	0.000238	-0.00101
486	0.510612	0.447393	0.435251	0.377392	0.281641			243.5	-0.00086	-0.00109	-0.00079	-0.00052	-0.00049
487	0.508677	0.446472	0.435815	0.378112	0.281423			244	-0.00179	-0.00131	0.000325	0.000875	-5.96e-05
488	0.508293	0.445875	0.435895	0.377645	0.280674			244.5	-0.00154	-0.00123	0.001038	0.0011	-0.00014
489	0.50885	0.4449	0.433547	0.375596	0.279301			245	-0.00059	-0.0015	-0.00038	-0.00024	-0.00082
490	0.508611	0.442981	0.433374	0.375079	0.278033			245.5	-0.00023	-0.00265	0.000109	-6.36e-05	-0.0014
491	0.506995	0.444163	0.430254	0.374308	0.277897			246	-0.00091	-0.00093	-0.00197	-0.00014	-0.00088
492	0.505975	0.442949	0.430749	0.372989	0.27745			246.5	-0.00115	-0.00143	-0.00091	-0.00077	-0.00068
493	0.504743	0.443035	0.431797	0.372218	0.277565			247	-0.00155	-0.00072	0.000633	-0.00086	6.62e-05
494	0.505193	0.442298	0.429529	0.372836	0.276223			247.5	-0.00067	-0.00078	-0.00072	0.000433	-0.00059
495	0.505259	0.442374	0.429747	0.372999	0.274788			248	-8.61e-05	-8.59e-05	9.94e-05	0.001264	-0.00133
496	0.504239	0.43948	0.428826	0.371852	0.274539			248.5	-0.00033	-0.00214	-6.64e-05	0.000812	-0.00094
497	0.501696	0.439198	0.42817	0.370625	0.275058			249	-0.00171	-0.00177	-1.86e-05	0.000273	0.000186
498	0.502265	0.43819	0.427652	0.368768	0.273457			249.5	-0.00075	-0.00209	0.000159	-0.00088	-0.00072
499	0.50057	0.439133	0.425983	0.369986	0.273613			250	-0.00151	-0.00059	-0.00067	0.000987	4.97e-05
500	0.501563	0.439599	0.425821	0.368575	0.273904			250.5	-0.00022	0.000459	-0.00018	0.000267	0.000958
501	0.498198	0.43768	0.42581	0.368778	0.270785			251	-0.00223	-0.0007	0.000424	0.00113	-0.00142
502	0.49849	0.437518	0.423323	0.366617	0.269526			251.5	-0.00148	-0.00023	-0.00112	-0.00033	-0.00201
503	0.498159	0.435415	0.42315	0.365613	0.269911			252	-0.00121	-0.00155	-0.00065	-0.00066	-0.00102
504	0.497244	0.43587	0.422321	0.366029	0.269818			252.5	-0.00137	-0.00052	-0.00075	0.000415	-0.00049
505	0.495443	0.434482	0.422817	0.365603	0.268351			253	-0.0022	-0.00119	0.000291	0.000652	-0.00128
506	0.496927	0.433821	0.422172	0.363726	0.267727			253.5	-0.00056	-0.00118	0.000351	-0.00053	-0.00127
507	0.497019	0.432965	0.42155	0.364081	0.26727			254	3.61e-05	-0.00136	0.000429	0.000478	-0.0011
508	0.495681	0.43303	0.419812	0.362519	0.26596			254.5	-0.00045	-0.00069	-0.00047	-0.0004	-0.00174
509	0.493522	0.431924	0.418004	0.362397	0.266126			255	-0.00155	-0.0011	-0.00143	0.000134	-0.00098
510	0.49278	0.431274	0.417843	0.362458	0.264525			255.5	-0.00159	-0.00109	-0.00096	0.000845	-0.00191
511	0.492356	0.431762	0.418269	0.361047	0.26388			256	-0.00139	-2.37e-05	1.77e-05	0.000109	-0.00192
512	0.491468	0.429886	0.418269	0.360631	0.264483			256.5	-0.00154	-0.00115	0.00063	0.000353	-0.00074
513	0.490832	0.429214	0.417302	0.359708	0.264306			257	-0.0015	-0.00116	0.000396	9.4e-05	-0.0003
514	0.490965	0.428423	0.415368	0.359282	0.264743			257.5	-0.00088	-0.00129	-0.00067	0.000323	0.000728
515	0.489481	0.43097	0.414044	0.358663	0.26258			258	-0.00148	0.001669	-0.00121	0.000365	-0.00076
516	0.489653	0.426472	0.413825	0.356573	0.261394			258.5	-0.00083	-0.00187	-0.0008	-0.00105	-0.0013
517	0.48915	0.427241	0.413376	0.357395	0.260958			259	-0.00069	-0.00056	-0.00058	0.000416	-0.00112
518	0.486024	0.426634	0.411891	0.356705	0.259616			259.5	-0.00253	-0.00051	-0.00127	0.000383	-0.00181
519	0.487256	0.424488	0.413042	0.354838	0.259533			260	-0.00109	-0.00189	0.00033	-0.00082	-0.00129
520	0.486527	0.425799	0.41341	0.354382	0.258067			260.5	-0.00112	-8.39e-05	0.001254	-0.00062	-0.00211
521	0.483467	0.424043	0.411315	0.353793	0.258285			261	-0.00291	-0.00109	2.8e-05	-0.00056	-0.00131
522	0.486593	0.425041	0.40945	0.35217	0.257505			261.5	-3.48e-05	0.000417	-0.00098	-0.00152	-0.00146
523	0.483467	0.42219	0.409623	0.352038	0.257308			262	-0.00188	-0.00161	-0.00024	-0.001	-0.00107
524	0.482592	0.422894	0.40831	0.351176	0.256018			262.5	-0.00202	-0.00036	-0.00078	-0.00122	-0.00173
525	0.481268	0.420358	0.408632	0.351003	0.256185			263	-0.00251	-0.0021	9.31e-05	-0.00075	-0.00098
526	0.482076	0.420412	0.407746	0.351572	0.256309			263.5	-0.00139	-0.00146	-7.9e-05	0.000442	-0.00027
527	0.481228	0.420293	0.406986	0.350557	0.25501			264	-0.00151	-0.00097	-0.00014	7.63e-05	-0.00094
528	0.481652	0.421138	0.406721	0.349827	0.255238			264.5	-0.00068	0.000409	0.000218	-2.33e-06	-0.00013
529	0.479757	0.419295	0.405179	0.348984	0.253918			265	-0.0016	-0.0007	-0.00053	-0.00021	-0.00083
530	0.48091	0.417648	0.404891	0.34867	0.253013			265.5	-0.00022	-0.00163	-0.00019	0.000121	-0.00112
531	0.479545	0.416141	0.404442	0.347848	0.252722			266	-0.00073	-0.00242	1.38e-05	-5.93e-05	-0.00082
532	0.478128	0.416	0.404039	0.346773	0.252327			266.5	-0.0013	-0.00196	0.000253	-0.00049	-0.00063
533	0.477041	0.415816	0.402508	0.34727	0.250933			267	-0.00161	-0.00153	-0.00049	0.000624	-0.00139
534	0.47528	0.415967	0.402634	0.346184	0.252254			267.5	-0.00243	-0.00081	0.000207	0.000183	0.000457
535	0.476353	0.415003	0.402001	0.344287	0.250008			268	-0.00111	-0.00111	0.000248	-0.00106	-0.00113
536	0.475584	0.415859	0.400873	0.3445	0.249696			268.5	-0.00119	0.000269	-0.00015	-0.00023	-0.00087
537	0.473637	0.413355	0.399779	0.343303	0.248718			269	-0.00215	-0.00145	-0.00052	-0.00078	-0.00124
538	0.475147	0.412835	0.399065	0.343059	0.247335			269.5	-0.00051	-0.00134	-0.00055	-0.0004	-0.002
539	0.474485	0.413203	0.399215	0.342299	0.248313			270	-0.0005	-0.00042	0.000168	-0.00052	-0.00049
540	0.472511	0.412791	0.397983	0.341893	0.248022			270.5	-0.00148	-0.00021	-0.00033	-0.00031	-0.00021
541	0.471676	0.410341	0.397557	0.340351	0.246795			271	-0.00161	-0.00188	-0.00012	-0.0012	-0.00083
542	0.471371	0.410526	0.396532	0.339103	0.246129			271.5	-0.00134	-0.00113	-0.00043	-0.00181	-0.0009
543	0.471173	0.409442	0.39568	0.339438	0.244704			272	-0.00099	-0.00155	-0.00058	-0.00087	-0.00171
544	0.470325	0.409702	0.394817	0.339813	0.245931			272.5	-0.00112	-0.00072	-0.00076	0.000115	2.18e-05
545	0.470245	0.407924	0.395185	0.338778	0.245703			273	-0.00068	-0.00178	0.000144	-0.00029	0.00036
546	0.468404	0.407859	0.394541	0.338129	0.243217			273.5	-0.00157	-0.00126	0.00016	-0.00032	-0.00148
547	0.464973	0.407187	0.394011	0.337033	0.242739			274	-0.00366	-0.0013	0.000273	-0.00079	-0.00138
548	0.46635	0.406016	0.392595	0.336363	0.24223			274.5	-0.00212	-0.00179	-0.00038	-0.00083	-0.00132
549	0.467516	0.404358	0.393562	0.335958	0.2412			275	-0.00074	-0.00275	0.001031	-0.00062	-0.00175
550	0.46696	0.40594	0.392019	0.336577	0.240711			275.5	-0.00066	-0.00071	0.000261	0.000591	-0.00167
551	0.46586	0.404455	0.390707	0.33544	0.240316			276	-0.00099	-0.00151	-0.0003	8.51e-05	-0.00151
552	0.465556	0.404358	0.391167	0.335227	0.24067			276.5	-0.00072	-0.00102	0.00067	0.000477	-0.00061
553	0.464761	0.403523	0.389786	0.334121	0.240493			277	-0.00083	-0.00122	4.26e-05	-1.8e-06	-0.00024
554	0.46333	0.402276	0.389429	0.332102	0.240004			277.5	-0.00141	-0.00179	0.000299	-0.00139	-0.00017
555	0.462588	0.401767	0.388853	0.332549	0.239027			278	-0.00147	-0.00169	0.000362	-0.00034	-0.00056
556	0.46174	0.401583	0.386424	0.33121	0.239515			278.5	-0.00162	-0.00128	-0.00118	-0.00106	0.000454
557	0.461396	0.40116	0.386424	0.330763	0.237051			279	-0.00138	-0.00109	-0.00061	-0.0009	-0.00137
558	0.460389	0.401203	0.386792	0.331382	0.237051			279.5	-0.00164	-0.00049	0.00027	0.000306	-0.00084
559	0.460853	0.398526	0.38586	0.329708	0.236167			280	-0.0008	-0.00238	2.43e-05	-0.00074	-0.00115
560	0.459329	0.400043	0.383361	0.329475	0.235356			280.5	-0.00146	-0.00042	-0.00158	-0.00038	-0.00139
561	0.459435	0.398428	0.383741	0.328267	0.236021			281	-0.00088	-0.00133	-0.00068	-0.00097	-0.00021
562	0.458521	0.397691	0.384202	0.327912	0.233765			281.5	-0.00108	-0.00145	0.000277	-0.00072	-0.00186
563	0.458362	0.397919	0.382901	0.327841	0.23389			282	-0.00072	-0.00067	-0.00029	-0.0002	-0.00119
564	0.45758	0.396369	0.381001	0.327648	0.234202			282.5	-0.00081	-0.00153	-0.00138	0.000201	-0.00037
565	0.456719	0.396856	0.382475	0.327537	0.233848			283	-0.00097	-0.00051	0.000452	0.000693	-0.00018
566	0.455765	0.395295	0.380944	0.325092	0.232496			283.5	-0.00121	-0.00138	-0.00032	-0.00113	-0.00095
567	0.455514	0.395881	0.379873	0.324808	0.231612			284	-0.00091	-0.00028	-0.00068	-0.00082	-0.00127
568	0.454971	0.393854	0.379804	0.325051	0.23181			284.5	-0.00082	-0.00159	-0.0002	1.33e-05	-0.00055
569	0.453036	0.39303	0.37848	0.322515	0.231373			285	-0.00179	-0.00178	-0.00079	-0.0019	-0.00045
570	0.452864	0.392141	0.377651	0.323103	0.229709			285.5	-0.00144	-0.00204	-0.00095	-0.00074	-0.00152
571	0.452308	0.391967	0.377754	0.322525	0.229709			286	-0.00137	-0.00163	-0.00031	-0.00072	-0.001
572	0.451526	0.393919	0.37696	0.32219	0.228358			286.5	-0.00147	0.000723	-0.00045	-0.00046	-0.00178
573	0.45048	0.392163	0.37688	0.321257	0.22842			287	-0.00178	-0.00034	3.35e-05	-0.0008	-0.0012
574	0.452069	0.390764	0.375579	0.32076	0.228181			287.5	-9.07e-05	-0.00107	-0.00054	-0.0007	-0.00091
575	0.450586	0.39007	0.374462	0.319705	0.227973			288	-0.00073	-0.00115	-0.00096	-0.00116	-0.0006
576	0.448108	0.388715	0.374462	0.319664	0.227557			288.5	-0.00212	-0.00184	-0.00042	-0.00063	-0.00047
577	0.446187	0.389854	0.373483	0.318335	0.227338			289	-0.00308	-0.00023	-0.00071	-0.00136	-0.00018
578	0.447949	0.387122	0.373426	0.31798	0.225758			289.5	-0.00127	-0.0022	-0.00021	-0.00113	-0.00118
579	0.446505	0.387057	0.37323	0.317148	0.225727			290	-0.00187	-0.00169	0.000155	-0.00137	-0.0007
580	0.445671	0.385615	0.371388	0.318152	0.225144			290.5	-0.00202	-0.00247	-0.0009	0.000195	-0.00075
581	0.445631	0.387458	0.37224	0.317706	0.224292			291	-0.00157	-0.00021	0.000392	0.000337	-0.00105
582	0.445419	0.385106	0.36912	0.315758	0.222742			291.5	-0.00126	-0.00184	-0.00178	-0.00101	-0.00204
583	0.445432	0.385995	0.370697	0.314348	0.222638			292	-0.00076	-0.00046	0.000142	-0.00182	-0.00163
584	0.44424	0.384	0.368993	0.314865	0.222888			292.5	-0.00119	-0.00175	-0.0008	-0.00074	-0.00088
585	0.443975	0.383274	0.368809	0.31449	0.221921			293	-0.00091	-0.00187	-0.00042	-0.00055	-0.00131
586	0.441882	0.382255	0.368855	0.313069	0.221505			293.5	-0.002	-0.00225	0.000159	-0.00137	-0.00121
587	0.442438	0.383404	0.367623	0.313445	0.221962			294	-0.00111	-0.00065	-0.00037	-0.00044	-0.00026
588	0.441352	0.382266	0.367324	0.313262	0.221224			294.5	-0.00145	-0.00115	-8.8e-05	-5.03e-05	-0.00047
589	0.440093	0.381637	0.365528	0.312755	0.220465			295	-0.00192	-0.00118	-0.00111	2.11e-05	-0.0007
590	0.438411	0.38064	0.366264	0.312045	0.219238			295.5	-0.00272	-0.00155	6.91e-05	-0.00011	-0.00139
591	0.438861	0.379664	0.365228	0.311964	0.218655			296	-0.00191	-0.0019	-0.0003	0.000373	-0.00144
592	0.439974	0.379631	0.365436	0.310736	0.218791			296.5	-0.00059	-0.00138	0.000414	-0.00027	-0.00082
593	0.44004	0.380217	0.364158	0.309539	0.21694			297	-6.7e-05	-0.0003	-0.00016	-0.00089	-0.00211
594	0.439616	0.37923	0.364112	0.309792	0.217189			297.5	8.98e-05	-0.00067	0.000337	-8.07e-05	-0.00137
595	0.437722	0.377799	0.361498	0.307215	0.216856			298	-0.00087	-0.00144	-0.0014	-0.00206	-0.0012
596	0.436106	0.376325	0.362857	0.307378	0.217231			298.5	-0.00162	-0.00226	0.000308	-0.00134	-0.00035
597	0.436384	0.37548	0.363006	0.307784	0.215473			299	-0.00094	-0.0025	0.000968	-0.00038	-0.00154
598	0.434953	0.376325	0.36258	0.305815	0.215525			299.5	-0.00154	-0.00117	0.001135	-0.00176	-0.00101
599	0.433787	0.376119	0.360761	0.305136	0.214569			300	-0.00195	-0.00082	7.94e-05	-0.00187	-0.00144
600	0.433602	0.375014	0.359886	0.30617	0.215213			300.5	-0.00162	-0.0013	-0.00015	-0.0003	-0.00034
601	0.433562	0.374233	0.359771	0.304933	0.213789			301	-0.00118	-0.00148	0.000277	-0.00096	-0.00122
602	0.433098	0.373539	0.357595	0.305582	0.212946			301.5	-0.00106	-0.00158	-0.00108	0.000237	-0.00154
603	0.431681	0.373257	0.35786	0.30334	0.212718			302	-0.00166	-0.0013	-0.00033	-0.00142	-0.00128
604	0.431615	0.372314	0.356617	0.304009	0.212135			302.5	-0.00124	-0.00163	-0.00089	-0.00021	-0.00136
605	0.431164	0.371209	0.357112	0.303817	0.212333			303	-0.00112	-0.00212	6.75e-05	0.000146	-0.00069
606	0.429614	0.372466	0.356536	0.302122	0.211044			303.5	-0.00182	-0.00042	9.75e-05	-0.00097	-0.00145
607	0.430422	0.370472	0.355845	0.301301	0.211896			304	-0.00075	-0.00173	1.95e-05	-0.00123	-0.00015
608	0.430184	0.369864	0.354867	0.30128	0.210451			304.5	-0.00046	-0.00174	-0.00031	-0.00071	-0.00107
609	0.429879	0.369886	0.353669	0.29983	0.21094			305	-0.00022	-0.00119	-0.00084	-0.00159	-0.00012
610	0.427296	0.368304	0.352506	0.300641	0.210014			305.5	-0.00171	-0.00212	-0.00133	-0.00024	-0.00053
611	0.427693	0.368217	0.353946	0.299535	0.209047			306	-0.00094	-0.00166	0.000445	-0.00079	-0.00098
612	0.427693	0.367534	0.353635	0.298805	0.208714			306.5	-0.00048	-0.00177	0.000702	-0.00096	-0.00083
613	0.424977	0.367274	0.351839	0.29778	0.208028			307	-0.00206	-0.00148	-0.00034	-0.00142	-0.00102
614	0.425971	0.366244	0.351516	0.29705	0.206437			307.5	-0.00085	-0.0019	-0.00011	-0.0016	-0.00208
615	0.4256	0.365691	0.351321	0.296421	0.207113			308	-0.00067	-0.00187	0.000233	-0.00168	-0.00096
616	0.42348	0.365604	0.349421	0.295325	0.206946			308.5	-0.00181	-0.00143	-0.0009	-0.00223	-0.00066
617	0.422593	0.364846	0.349605	0.296613	0.206052			309	-0.00201	-0.00159	-0.00022	-0.00041	-0.00105
618	0.423295	0.364336	0.348914	0.29636	0.204835			309.5	-0.00102	-0.00153	-0.00031	-0.00013	-0.00175
619	0.422633	0.363621	0.348281	0.296066	0.20548			310	-0.00106	-0.00167	-0.00034	0.000121	-0.00066
620	0.421626	0.364108	0.345829	0.294919	0.205511			310.5	-0.00136	-0.00069	-0.00196	-0.00047	-0.00018
621	0.421944	0.361767	0.345161	0.293803	0.204087			311	-0.00066	-0.00233	-0.00203	-0.00104	-0.00108
622	0.420116	0.361789	0.346497	0.293002	0.202891			311.5	-0.00158	-0.00178	-0.00036	-0.00129	-0.00177
623	0.420354	0.362612	0.345806	0.292971	0.203088			312	-0.00095	-0.00049	-0.00045	-0.00079	-0.00112
624	0.416565	0.361442	0.345449	0.293225	0.201757			312.5	-0.00335	-0.00105	-0.00026	-4.66e-06	-0.00194
625	0.418287	0.360011	0.344482	0.291754	0.202569			313	-0.00159	-0.00185	-0.00059	-0.00092	-0.00071
626	0.417175	0.360705	0.342605	0.291571	0.201747			313.5	-0.00197	-0.00069	-0.00171	-0.00057	-0.00104
627	0.418075	0.359371	0.343918	0.290597	0.200957			314	-0.00084	-0.0014	-6.38e-05	-0.001	-0.00134
628	0.417055	0.359686	0.343365	0.289897	0.200218			314.5	-0.00115	-0.00059	-3.26e-05	-0.00116	-0.00159
629	0.416287	0.358472	0.34234	0.289055	0.20052			315	-0.00128	-0.00119	-0.00042	-0.00147	-0.00085
630	0.414644	0.357149	0.341419	0.289085	0.200031			315.5	-0.00207	-0.00188	-0.00072	-0.0009	-0.00087
631	0.415558	0.356813	0.34036	0.287939	0.198669			316	-0.00092	-0.00168	-0.00113	-0.00151	-0.00173
632	0.413598	0.356705	0.340613	0.288456	0.198284			316.5	-0.00195	-0.00126	-0.00041	-0.00048	-0.00164
633	0.412909	0.358276	0.340556	0.287523	0.198128			317	-0.00202	0.000708	4.49e-05	-0.00087	-0.00134
634	0.413677	0.355317	0.340706	0.287685	0.198305			317.5	-0.00098	-0.0015	0.000675	-0.00019	-0.00073
635	0.414008	0.355762	0.338633	0.284906	0.198347			318	-0.00028	-0.00057	-0.00063	-0.0024	-0.00024
636	0.412432	0.355491	0.33876	0.286853	0.197431			318.5	-0.00102	-0.00032	-2.11e-05	3.79e-05	-0.00068
637	0.411981	0.354049	0.338104	0.286082	0.195113			319	-0.00091	-0.00112	-9.47e-05	-0.0002	-0.00246
638	0.411186	0.352748	0.337885	0.286103	0.197587			319.5	-0.00106	-0.00181	0.000222	0.000339	0.000366
639	0.410776	0.352401	0.336169	0.284074	0.194489			320	-0.00092	-0.00162	-0.00077	-0.00114	-0.00217
640	0.410352	0.351523	0.336031	0.283424	0.194322			320.5	-0.00079	-0.00192	-0.0004	-0.00126	-0.00189
641	0.409067	0.352379	0.334834	0.283648	0.195373			321	-0.00132	-0.00062	-0.00095	-0.00052	-0.00044
642	0.407954	0.351328	0.334074	0.282937	0.193428			321.5	-0.00171	-0.00107	-0.00111	-0.00071	-0.00187
643	0.408245	0.349919	0.333637	0.281213	0.19349			322	-0.00104	-0.00186	-0.001	-0.00189	-0.00138
644	0.40798	0.347989	0.333107	0.282958	0.192575			322.5	-0.00079	-0.00314	-0.00096	0.000341	-0.00181
645	0.406298	0.348163	0.333015	0.281466	0.192908			323	-0.00162	-0.00246	-0.00055	-0.00062	-0.00105
646	0.405291	0.348054	0.332347	0.280584	0.191515			323.5	-0.00193	-0.00205	-0.00064	-0.00098	-0.00196
647	0.405954	0.349214	0.332301	0.27963	0.191858			324	-0.00098	-0.00048	-0.00019	-0.0014	-0.0012
648	0.403158	0.349236	0.331783	0.27963	0.191879			324.5	-0.00265	4.9e-05	-0.00015	-0.00089	-0.00074
649	0.404655	0.34684	0.330125	0.278321	0.190953			325	-0.00107	-0.00165	-0.0011	-0.00168	-0.0012
650	0.402933	0.346678	0.329526	0.278473	0.190984			325.5	-0.00193	-0.0013	-0.00113	-0.00102	-0.00074
651	0.40439	0.345745	0.32986	0.278585	0.190464			326	-0.00039	-0.00166	-0.00036	-0.0004	-0.00081
652	0.401423	0.34671	0.328824	0.27825	0.190797			326.5	-0.00218	-0.00026	-0.00076	-0.00022	-5.88e-05
653	0.403158	0.344531	0.328536	0.27612	0.190641			327	-0.00044	-0.00176	-0.00052	-0.00182	0.000217
654	0.401516	0.345973	0.32788	0.277489	0.18827			327.5	-0.00123	7e-05	-0.00061	3.82e-05	-0.00164
655	0.402019	0.345008	0.326924	0.275856	0.187958			328	-0.00041	-0.00031	-0.00096	-0.00107	-0.00151
656	0.401012	0.34336	0.327028	0.274486	0.188135			328.5	-0.00073	-0.00133	-0.00038	-0.00191	-0.00091
657	0.400562	0.342797	0.325508	0.274872	0.187126			329	-0.00062	-0.00135	-0.00122	-0.00103	-0.00146
658	0.398906	0.340748	0.324541	0.274202	0.188041			329.5	-0.00144	-0.00274	-0.00158	-0.00119	-0.00016
659	0.399475	0.342417	0.324852	0.273746	0.186679			330	-0.00057	-0.0007	-0.00083	-0.00114	-0.00104
660	0.39668	0.341203	0.324357	0.27403	0.186866			330.5	-0.00224	-0.00132	-0.00078	-0.00035	-0.00044
661	0.39676	0.340249	0.326291	0.274101	0.185348			331	-0.00174	-0.0017	0.001381	0.000212	-0.00149
662	0.397846	0.340163	0.323966	0.272203	0.184402			331.5	-0.00049	-0.00129	-0.00015	-0.00116	-0.00197
663	0.395951	0.339946	0.322227	0.272224	0.184204			332	-0.00148	-0.00099	-0.00119	-0.00064	-0.00175
664	0.396587	0.339556	0.322239	0.272315	0.185462			332.5	-0.00056	-0.00085	-0.0007	-5.33e-05	-0.00011
665	0.39517	0.338493	0.321375	0.268876	0.184932			333	-0.0012	-0.00133	-0.00097	-0.00296	-0.00021
666	0.394468	0.337127	0.321041	0.271442	0.182707			333.5	-0.00128	-0.0021	-0.00079	7.62e-05	-0.00194
667	0.394574	0.337561	0.320811	0.26985	0.1833			334	-0.00077	-0.00121	-0.00051	-0.001	-0.00095
668	0.39415	0.336564	0.319786	0.268389	0.183071			334.5	-0.00066	-0.00163	-0.00093	-0.00195	-0.00076
669	0.393024	0.336271	0.318647	0.268987	0.182218			335	-0.00107	-0.00141	-0.00144	-0.00086	-0.00117
670	0.392414	0.336054	0.320212	0.269363	0.181979			335.5	-0.0011	-0.00112	0.000388	-6.53e-06	-0.00098
671	0.392534	0.333431	0.319222	0.268115	0.181729			336	-0.00057	-0.00305	4.9e-06	-0.00075	-0.00081
672	0.391937	0.335263	0.317426	0.267242	0.181001			336.5	-0.00059	-0.00086	-0.00108	-0.00112	-0.0011
673	0.390758	0.333767	0.316689	0.26777	0.18017			337	-0.00105	-0.00176	-0.00125	-0.00011	-0.0015
674	0.3915	0.333789	0.316735	0.266177	0.181189			337.5	-5.97e-05	-0.00124	-0.00074	-0.00119	-0.0001
675	0.390215	0.333919	0.317207	0.266218	0.180367			338	-0.0006	-0.00064	0.000143	-0.00066	-0.00049
676	0.390281	0.332509	0.316068	0.266826	0.179358			338.5	-0.00012	-0.00144	-0.00038	0.000424	-0.00106
677	0.386983	0.332466	0.314559	0.265142	0.178017			339	-0.00218	-0.001	-0.00123	-0.00075	-0.00194
678	0.389884	0.33252	0.315411	0.264807	0.17835			339.5	0.000439	-0.00046	-1.06e-05	-0.0006	-0.00121
679	0.387658	0.331003	0.313892	0.263296	0.179275			340	-0.00081	-0.00138	-0.00087	-0.0016	7.81e-05
680	0.386559	0.329669	0.313961	0.262301	0.177091			340.5	-0.00121	-0.00212	-0.00034	-0.0021	-0.00162
681	0.386029	0.330255	0.314053	0.264117	0.177466			341	-0.00118	-0.00109	0.000201	0.000169	-0.00087
682	0.386784	0.329615	0.31365	0.262068	0.177507			341.5	-0.00018	-0.0012	0.00032	-0.00137	-0.00042
683	0.385247	0.329019	0.312867	0.261064	0.176343			342	-0.00092	-0.00126	9.73e-05	-0.00188	-0.00115
684	0.383419	0.327469	0.310633	0.261023	0.175625			342.5	-0.00187	-0.00221	-0.00138	-0.00144	-0.00143
685	0.384214	0.327805	0.312418	0.260901	0.175386			343	-0.00085	-0.00141	0.000642	-0.00108	-0.00126
686	0.382531	0.328054	0.310518	0.261165	0.17445			343.5	-0.00169	-0.00071	-0.00055	-0.00035	-0.00177
687	0.383551	0.327686	0.310277	0.259177	0.175636			344	-0.00049	-0.00056	-0.0003	-0.00183	-0.00024
688	0.381882	0.32852	0.309183	0.258781	0.174232			344.5	-0.00133	0.000688	-0.00078	-0.00174	-0.00119
689	0.381578	0.326374	0.309183	0.258659	0.173691			345	-0.00113	-0.00081	-0.00033	-0.00139	-0.00132
690	0.380637	0.326114	0.308434	0.257553	0.174305			345.5	-0.00142	-0.00056	-0.00052	-0.002	-0.00034
691	0.380213	0.325962	0.307283	0.258406	0.172672			346	-0.00132	-0.00023	-0.00106	-0.00068	-0.00151
692	0.379007	0.324141	0.306788	0.25733	0.173306			346.5	-0.00181	-0.00143	-0.00103	-0.00128	-0.00051
693	0.379127	0.323566	0.30726	0.257046	0.172734			347	-0.00129	-0.00149	-0.00017	-0.00108	-0.00067
694	0.378703	0.322634	0.306466	0.256468	0.172474			347.5	-0.00119	-0.00186	-0.0004	-0.00119	-0.00054
695	0.378345	0.322049	0.305291	0.256234	0.172246			348	-0.00104	-0.00192	-0.00097	-0.00094	-0.00037
696	0.378054	0.322623	0.305522	0.253627	0.171341			348.5	-0.00084	-0.00092	-0.00031	-0.00304	-0.00085
697	0.377457	0.320986	0.305602	0.254408	0.170488			349	-0.00087	-0.00196	0.000215	-0.0018	-0.00128
698	0.378358	0.321008	0.30391	0.255443	0.170155			349.5	0.000233	-0.00146	-0.0008	-0.00031	-0.00122
699	0.375801	0.320499	0.30391	0.254307	0.168232			350	-0.00128	-0.00146	-0.00035	-0.00097	-0.00268
700	0.374357	0.320423	0.303323	0.252876	0.169854			350.5	-0.00195	-0.00106	-0.00041	-0.00191	-0.00074
701	0.374636	0.319425	0.30231	0.252815	0.169334			351	-0.00132	-0.00151	-0.00084	-0.00151	-0.00086
702	0.374251	0.3209	0.301665	0.25243	0.168908			351.5	-0.00119	0.000328	-0.00095	-0.00142	-0.00089
703	0.374278	0.318482	0.29988	0.25314	0.168034			352	-0.00075	-0.00142	-0.00204	-0.00025	-0.00135
704	0.372847	0.318526	0.300191	0.251953	0.167223			352.5	-0.00142	-0.00092	-0.00132	-0.00096	-0.00175
705	0.371589	0.317593	0.300836	0.25107	0.167483			353	-0.00195	-0.00131	-0.00032	-0.00137	-0.00112
706	0.372105	0.317279	0.300041	0.251304	0.167265			353.5	-0.00115	-0.00112	-0.00056	-0.00068	-0.00095
707	0.371204	0.316802	0.29912	0.250411	0.167504			354	-0.00141	-0.00109	-0.00092	-0.0011	-0.00035
708	0.37086	0.3169	0.300122	0.248727	0.167171			354.5	-0.00126	-0.00054	0.000408	-0.0023	-0.00028
709	0.371231	0.315501	0.297831	0.248808	0.16506			355	-0.00057	-0.00136	-0.00114	-0.00176	-0.00194
710	0.371178	0.315913	0.297232	0.249975	0.166069			355.5	-0.00018	-0.00051	-0.00121	-0.00015	-0.00059
711	0.370105	0.313973	0.296196	0.248747	0.165195			356	-0.00058	-0.00183	-0.00167	-0.00091	-0.00107
712	0.369522	0.313734	0.297416	0.248057	0.165559			356.5	-0.00062	-0.0016	-0.00016	-0.00114	-0.00034
713	0.368621	0.313344	0.295724	0.246282	0.163885			357	-0.00088	-0.00148	-0.00119	-0.00242	-0.00158
714	0.368157	0.312943	0.294861	0.247854	0.164166			357.5	-0.00082	-0.00139	-0.0015	-0.00042	-0.00094
715	0.367151	0.312997	0.294953	0.247134	0.163469			358	-0.00116	-0.00088	-0.00098	-0.00068	-0.00123
716	0.367257	0.311285	0.294607	0.246393	0.162003			358.5	-0.00068	-0.00199	-0.00084	-0.00095	-0.00228
717	0.366528	0.311317	0.29562	0.245673	0.162034			359	-0.00081	-0.0015	0.000484	-0.00121	-0.00188
718	0.365534	0.310157	0.294676	0.245115	0.162731			359.5	-0.00115	-0.00211	0.000101	-0.00131	-0.00085
719	0.365137	0.309192	0.293548	0.24478	0.161909			360	-0.00104	-0.00254	-0.00044	-0.00119	-0.00126
720	0.363746	0.309995	0.293652	0.2441	0.1614			360.5	-0.00169	-0.00133	8.87e-05	-0.00141	-0.00139
721	0.364143	0.311577	0.293709	0.243908	0.160838			361	-0.00097	0.000582	0.000574	-0.00114	-0.00156
722	0.36417	0.310417	0.291245	0.244344	0.161691			361.5	-0.00055	-2.63e-05	-0.00113	-0.00027	-0.00038
723	0.363958	0.309095	0.291269	0.24339	0.160672			362	-0.0003	-0.00078	-0.00067	-0.00076	-0.001
724	0.36254	0.307523	0.291199	0.242812	0.15933			362.5	-0.00096	-0.00178	-0.00029	-0.00088	-0.00193
725	0.362196	0.307534	0.290992	0.241645	0.158998			363	-0.00082	-0.00131	-3.53e-05	-0.00159	-0.00188
726	0.361931	0.307328	0.290566	0.241331	0.160734			363.5	-0.00061	-0.00104	2.71e-05	-0.00145	0.000151
727	0.361746	0.308098	0.29014	0.240874	0.159902			364	-0.00034	0.00013	8.64e-05	-0.00146	-0.00029
728	0.361269	0.306656	0.288494	0.241463	0.158571			364.5	-0.0003	-0.00075	-0.00091	-0.00043	-0.00121
729	0.360699	0.30581	0.289093	0.241107	0.157874			365	-0.00032	-0.00107	4.33e-05	-0.00034	-0.00152
730	0.359295	0.305886	0.288264	0.240215	0.157874			365.5	-0.00098	-0.00055	-0.00024	-0.00078	-0.00117
731	0.360593	0.304813	0.28732	0.23851	0.155056			366	0.000402	-0.00108	-0.00063	-0.00201	-0.00352
732	0.358195	0.304358	0.286847	0.238388	0.157978			366.5	-0.001	-0.00105	-0.00061	-0.0017	-0.00036
733	0.355585	0.303263	0.286099	0.238165	0.157989			367	-0.00257	-0.0016	-0.00083	-0.00147	1.34e-05
734	0.356579	0.303946	0.287308	0.238652	0.157074			367.5	-0.00141	-0.00052	0.000641	-0.00056	-0.00052
735	0.355599	0.303144	0.285754	0.237039	0.157708			368	-0.00175	-0.00081	-0.00027	-0.00171	0.000447
736	0.356049	0.302005	0.28451	0.237232	0.156367			368.5	-0.00102	-0.00141	-0.00093	-0.00108	-0.0005
737	0.355546	0.301691	0.283509	0.236552	0.155649			369	-0.00099	-0.00125	-0.00137	-0.00131	-0.00083
738	0.356632	0.299501	0.283704	0.236654	0.156346			369.5	0.000232	-0.00282	-0.00077	-0.00078	0.00019
739	0.354155	0.300076	0.282645	0.236339	0.154755			370	-0.00124	-0.00183	-0.00127	-0.00065	-0.00099
740	0.352949	0.300564	0.282058	0.236897	0.15438			370.5	-0.00175	-0.00093	-0.00136	0.000336	-0.001
741	0.352883	0.300184	0.28139	0.234249	0.15488			371	-0.0014	-0.00084	-0.00151	-0.00184	-0.00017
742	0.352485	0.300976	0.282737	0.234868	0.153091			371.5	-0.00131	0.000339	7.95e-05	-0.00079	-0.00154
743	0.353068	0.299805	0.281333	0.235294	0.15385			372	-0.00046	-0.0003	-0.00072	5.87e-05	-0.00047
744	0.352922	0.298634	0.280999	0.233894	0.152821			372.5	-0.00017	-0.00093	-0.00058	-0.00089	-0.00111
745	0.35018	0.298222	0.28177	0.232494	0.152134			373	-0.00185	-0.00086	0.000515	-0.00184	-0.00142
746	0.351849	0.29806	0.279848	0.232636	0.15229			373.5	-0.00019	-0.00056	-0.00074	-0.00127	-0.00093
747	0.350511	0.296921	0.277902	0.231469	0.152238			374	-0.00081	-0.00117	-0.00201	-0.00199	-0.00064
748	0.350472	0.295794	0.278915	0.232139	0.152311			374.5	-0.00044	-0.00176	-0.0007	-0.0009	-0.00023
749	0.350763	0.295816	0.279491	0.231216	0.15229			375	0.000175	-0.0013	0.00021	-0.00138	9.64e-05
750	0.349438	0.295252	0.278547	0.230323	0.150814			375.5	-0.00043	-0.00138	-0.00019	-0.00184	-0.00098
751	0.347491	0.295209	0.276785	0.23225	0.150335			376	-0.0015	-0.00098	-0.0013	0.00049	-0.0011
752	0.346537	0.294309	0.276612	0.229897	0.149171			376.5	-0.00183	-0.00137	-0.00103	-0.0014	-0.00188
753	0.347835	0.293615	0.275634	0.230617	0.150325			377	-0.00046	-0.00156	-0.00147	-0.00027	-0.00044
754	0.346087	0.294905	0.276785	0.230262	0.149555			377.5	-0.00138	6.55e-05	-4.67e-05	-0.00019	-0.00083
755	0.345914	0.293442	0.276025	0.230211	0.148339			378	-0.00112	-0.00084	-0.0003	0.000183	-0.00167
756	0.344775	0.292347	0.275634	0.228831	0.148869			378.5	-0.00159	-0.00141	-0.00022	-0.00075	-0.00082
757	0.34549	0.293171	0.274068	0.229623	0.148734			379	-0.00065	-0.00022	-0.00117	0.000449	-0.00061
758	0.344828	0.291881	0.274413	0.227391	0.147902			379.5	-0.00077	-0.00097	-0.00045	-0.00133	-0.00108
759	0.344696	0.29097	0.274033	0.227959	0.148859			380	-0.00047	-0.00137	-0.00037	-0.00035	0.000179
760	0.344179	0.289669	0.273078	0.227878	0.1476			380.5	-0.00047	-0.00213	-0.00079	-8.7e-06	-0.0007
761	0.343675	0.289257	0.273112	0.226884	0.147642			381	-0.00047	-0.00207	-0.00035	-0.00056	-0.00033
762	0.342536	0.290244	0.272065	0.225778	0.147559			381.5	-0.00093	-0.00072	-0.00085	-0.00124	-7.45e-05
763	0.342881	0.290623	0.271224	0.225605	0.146654			382	-0.00028	5.68e-05	-0.00117	-0.001	-0.00062
764	0.342947	0.288455	0.270557	0.225879	0.146467			382.5	0.000156	-0.0015	-0.00133	-0.0003	-0.00046
765	0.341132	0.288499	0.271086	0.224256	0.145209			383	-0.00083	-0.00103	-0.00047	-0.00149	-0.00135
766	0.341251	0.287436	0.270568	0.224489	0.146321			383.5	-0.00035	-0.00157	-0.0005	-0.00084	5.84e-05
767	0.339966	0.288228	0.270119	0.224266	0.145344			384	-0.00093	-0.00041	-0.00049	-0.00065	-0.00056
768	0.339767	0.287263	0.269509	0.223911	0.145562			384.5	-0.00069	-0.00087	-0.00061	-0.00058	-1.8e-05
769	0.339357	0.286688	0.269417	0.22247	0.143753			385	-0.00062	-0.00097	-0.00028	-0.00159	-0.00143
770	0.339979	0.286537	0.269198	0.222531	0.143826			385.5	0.000239	-0.00068	-6.89e-05	-0.00112	-0.00104
771	0.337807	0.287003	0.268001	0.222277	0.143919			386	-0.00102	0.000186	-0.0007	-0.00095	-0.00063
772	0.337648	0.284618	0.267886	0.222014	0.143431			386.5	-0.00074	-0.00159	-0.00039	-0.0008	-0.00077
773	0.337118	0.284293	0.266469	0.220654	0.143722			387	-0.00077	-0.00146	-0.00122	-0.00173	-0.00016
774	0.335687	0.283491	0.266389	0.221537	0.142266			387.5	-0.00146	-0.00176	-0.00089	-0.00045	-0.00124
775	0.335767	0.283751	0.266458	0.221283	0.142744			388	-0.00102	-0.0011	-0.00043	-0.00029	-0.00046
776	0.335608	0.283306	0.265733	0.221141	0.143576			388.5	-0.00076	-0.00108	-0.00066	-2.21e-05	0.00066
777	0.334786	0.282883	0.265295	0.220228	0.142391			389	-0.00099	-0.00104	-0.00063	-0.00051	-0.00016
778	0.334415	0.282146	0.26503	0.220228	0.140789			389.5	-0.00089	-0.00129	-0.00046	-0.0001	-0.00138
779	0.333687	0.282407	0.264823	0.218777	0.14029			390	-0.00106	-0.00063	-0.00024	-0.00113	-0.00153
780	0.334071	0.282743	0.262923	0.218067	0.139708			390.5	-0.00039	0.000107	-0.00149	-0.00142	-0.00178
781	0.332825	0.281778	0.263741	0.216505	0.139999			391	-0.00094	-0.00036	-0.00038	-0.00256	-0.00118
782	0.333991	0.279837	0.263119	0.218453	0.140685			391.5	0.00032	-0.00172	-0.00053	-0.00023	-0.00021
783	0.331368	0.280954	0.26259	0.217631	0.139375			392	-0.00128	-0.00027	-0.00058	-0.00064	-0.00115
784	0.331938	0.279501	0.26092	0.216596	0.138876			392.5	-0.00047	-0.00119	-0.00164	-0.00125	-0.00131
785	0.330414	0.278103	0.262428	0.21688	0.138824			393	-0.00124	-0.00205	7.25e-05	-0.00057	-0.00105
786	0.329593	0.277886	0.259216	0.216434	0.138886			393.5	-0.00148	-0.00182	-0.00232	-0.0006	-0.00067
787	0.32897	0.278222	0.26115	0.216424	0.137836			394	-0.00158	-0.00109	-0.00025	-0.00022	-0.00137
788	0.328984	0.277377	0.259562	0.215226	0.137274			394.5	-0.00118	-0.00146	-0.00123	-0.001	-0.0016
789	0.329023	0.276434	0.259619	0.21478	0.137451			395	-0.00078	-0.0019	-0.00079	-0.00104	-0.00111
790	0.327208	0.277724	0.2597	0.21407	0.136255			395.5	-0.00178	-0.00029	-0.00032	-0.00134	-0.00195
791	0.328003	0.277019	0.259435	0.213177	0.136879			396	-0.00079	-0.00052	-0.00016	-0.00182	-0.00104
792	0.326626	0.276293	0.258353	0.213552	0.137046			396.5	-0.00146	-0.00077	-0.00071	-0.00105	-0.00057
793	0.326135	0.275241	0.257743	0.212345	0.135517			397	-0.00145	-0.00133	-0.00085	-0.00185	-0.00174
794	0.328017	0.276043	0.258433	0.212183	0.136307			397.5	0.000345	-0.00017	0.000142	-0.00161	-0.00066
795	0.326771	0.274905	0.257397	0.212629	0.136255			398	-0.00022	-0.0008	-0.00036	-0.00077	-0.00041
796	0.325698	0.274829	0.257766	0.211422	0.136931			398.5	-0.00065	-0.00046	0.000347	-0.00157	0.000552
797	0.326387	0.274623	0.256568	0.210793	0.135569			399	0.000234	-0.00023	-0.0003	-0.00178	-0.00045
798	0.325897	0.274157	0.254784	0.211594	0.13454			399.5	0.000238	-0.00024	-0.00146	-0.0006	-0.00114
799	0.322055	0.274005	0.254289	0.210681	0.1348			400	-0.00228	3.14e-05	-0.00151	-0.00111	-0.00058
800	0.321658	0.272499	0.254404	0.209687	0.133624			400.5	-0.00222	-0.00093	-0.00101	-0.0017	-0.00141
801	0.322651	0.271707	0.254922	0.209454	0.133864			401	-0.00108	-0.00126	-0.00018	-0.00153	-0.00087
802	0.321684	0.271458	0.254692	0.210265	0.134436			401.5	-0.00144	-0.00107	6.77e-06	-0.00035	-2.06e-05
803	0.322095	0.271263	0.253425	0.208956	0.133115			402	-0.00077	-0.00084	-0.00071	-0.00124	-0.00099
804	0.319604	0.269886	0.253701	0.20851	0.132564			402.5	-0.00228	-0.00169	-7.95e-05	-0.00129	-0.00121
805	0.3202	0.270027	0.252021	0.20778	0.132065			403	-0.00145	-0.00115	-0.00115	-0.00163	-0.0014
806	0.32032	0.269507	0.252423	0.207861	0.132231			403.5	-0.00099	-0.00122	-0.00042	-0.00116	-0.00094
807	0.320479	0.269518	0.251099	0.208723	0.132241			404	-0.0005	-0.0008	-0.00119	7.86e-05	-0.00062
808	0.318677	0.268553	0.250627	0.206826	0.131753			404.5	-0.00149	-0.00128	-0.00121	-0.0014	-0.0008
809	0.317855	0.26903	0.251065	0.206166	0.130401			405	-0.00175	-0.00043	-0.00045	-0.00166	-0.00181
810	0.319525	0.268878	0.249833	0.206948	0.130588			405.5	-0.00011	-0.00016	-0.00114	-0.0005	-0.00132
811	0.31767	0.266504	0.249787	0.206359	0.130172			406	-0.00114	-0.00194	-0.0008	-0.0007	-0.00143
812	0.317034	0.266808	0.249246	0.205669	0.130474			406.5	-0.00126	-0.00125	-0.00088	-0.001	-0.00084
813	0.318067	0.267133	0.248256	0.204888	0.130286			407	-0.00011	-0.00054	-0.00137	-0.00138	-0.00072
814	0.317763	0.267295	0.248613	0.205669	0.130484			407.5	2.61e-05	1.07e-05	-0.00068	-0.00023	-0.00024
815	0.315047	0.267111	0.249142	0.204787	0.128321			408	-0.00166	0.000251	0.000163	-0.00072	-0.00202
816	0.316199	0.267523	0.248002	0.203955	0.128612			408.5	-0.00042	0.001031	-0.00044	-0.00115	-0.00145
817	0.315723	0.264911	0.247127	0.203803	0.128384			409	-0.00042	-0.00097	-0.00083	-0.00092	-0.00138
818	0.315431	0.264412	0.246655	0.204381	0.128716			409.5	-0.00027	-0.00102	-0.00086	2.92e-05	-0.00077
819	0.313444	0.263404	0.246183	0.204259	0.128935			410	-0.0014	-0.00155	-0.00089	0.000293	-0.00026
820	0.313457	0.264304	0.245562	0.202849	0.129278			410.5	-0.00104	-0.00032	-0.00106	-0.00073	0.000354
821	0.314636	0.261821	0.245251	0.203387	0.127624			411	0.000218	-0.0022	-0.00095	0.000183	-0.00095
822	0.313232	0.26413	0.246149	0.201276	0.127593			411.5	-0.00047	0.000327	0.000202	-0.00151	-0.00068
823	0.311364	0.261962	0.245401	0.20011	0.127583			412	-0.00152	-0.00127	-6.7e-05	-0.00228	-0.00041
824	0.311218	0.262244	0.244664	0.201185	0.125867			412.5	-0.00127	-0.00061	-0.00034	-0.00085	-0.00177
825	0.310808	0.260867	0.243501	0.202342	0.126751			413	-0.00122	-0.00147	-0.00097	0.000665	-0.00064
826	0.311536	0.261702	0.243109	0.199897	0.126148			413.5	-0.0003	-0.00031	-0.00094	-0.00136	-0.00092
827	0.311616	0.259935	0.242488	0.199734	0.126106			414	0.000116	-0.00154	-0.00111	-0.00115	-0.00068
828	0.309483	0.260033	0.243017	0.19946	0.126085			414.5	-0.00114	-0.00105	-0.00028	-0.00104	-0.00041
829	0.309337	0.259621	0.24167	0.199937	0.126085			415	-0.00088	-0.00102	-0.00107	-0.00021	-0.00013
830	0.309337	0.26065	0.242292	0.199612	0.125409			415.5	-0.00052	0.000323	-0.00016	-0.00015	-0.00049
831	0.306846	0.258873	0.240507	0.198527	0.12411			416	-0.00204	-0.00092	-0.00134	-0.00084	-0.00146
832	0.307721	0.258862	0.241348	0.19738	0.12463			416.5	-0.00102	-0.00052	-0.00024	-0.00161	-0.00068
833	0.308569	0.258526	0.23954	0.197431	0.124806			417	-1.97e-05	-0.00044	-0.00144	-0.00119	-0.00022
834	0.308105	0.257702	0.241083	0.197624	0.124505			417.5	-1.16e-05	-0.00081	0.000262	-0.00063	-0.00023
835	0.306608	0.256271	0.2403	0.196741	0.124172			418	-0.00079	-0.00172	-4.2e-05	-0.00113	-0.00027
836	0.308317	0.256986	0.238378	0.196305	0.123454			418.5	0.000864	-0.00068	-0.00135	-0.00119	-0.00068
837	0.306582	0.256434	0.239748	0.196001	0.123309			419	-9.23e-05	-0.00078	0.000213	-0.00112	-0.00055
838	0.305045	0.256119	0.237675	0.195392	0.121759			419.5	-0.0009	-0.00068	-0.00122	-0.00135	-0.00175
839	0.304144	0.25587	0.237779	0.196264	0.12282			420	-0.00122	-0.00052	-0.00077	-0.00012	-0.00045
840	0.305098	0.256347	0.237077	0.194631	0.121759			420.5	-0.00014	0.000315	-0.00102	-0.00137	-0.0012
841	0.303535	0.255274	0.237295	0.195301	0.120428			421	-0.00096	-0.00028	-0.00046	-0.00034	-0.0022
842	0.303667	0.254862	0.236869	0.194641	0.122404			421.5	-0.00051	-0.00027	-0.00047	-0.00062	-2.12e-05
843	0.30474	0.25536	0.234705	0.194114	0.12048			422	0.000653	0.000584	-0.00198	-0.00078	-0.0016
844	0.30266	0.253724	0.235407	0.193809	0.120772			422.5	-0.00056	-0.00053	-0.001	-0.00071	-0.00104
845	0.302104	0.252358	0.235131	0.193373	0.121021			423	-0.00063	-0.00141	-0.00088	-0.00077	-0.00053
846	0.302501	0.251523	0.234313	0.193728	0.121198			423.5	2.23e-05	-0.00178	-0.00123	-6.69e-05	-8.67e-05
847	0.302488	0.251946	0.234049	0.192511	0.119555			424	0.000373	-0.00101	-0.00111	-0.0009	-0.00139
848	0.299706	0.252423	0.234383	0.191242	0.119732			424.5	-0.00138	-0.00018	-0.00045	-0.00179	-0.00095
849	0.300779	0.25161	0.233818	0.192987	0.119305			425	-0.00022	-0.00053	-0.00058	0.00029	-0.00109
850	0.300739	0.251079	0.233496	0.192632	0.119212			425.5	0.000102	-0.00064	-0.0005	0.000308	-0.0009
851	0.30013	0.25123	0.23307	0.191821	0.11968			426	-1.44e-06	-0.00011	-0.00051	-0.00013	-0.00018
852	0.29862	0.251436	0.233162	0.190066	0.11916			426.5	-0.00079	0.000465	-7.04e-05	-0.0015	-0.00041
853	0.297838	0.249225	0.231274	0.189528	0.119326			427	-0.00103	-0.00119	-0.00136	-0.00167	1.77e-05
854	0.298567	0.249322	0.233128	0.190421	0.118047			427.5	-0.00012	-0.00071	0.000617	-0.00044	-0.00094
855	0.297136	0.249333	0.232552	0.188858	0.118234			428	-0.00086	-0.00032	0.000471	-0.00162	-0.00049
856	0.296884	0.248585	0.230906	0.188706	0.118421			428.5	-0.0007	-0.00062	-0.0006	-0.00142	-4.18e-05
857	0.296897	0.247859	0.230929	0.188534	0.118359			429	-0.00034	-0.0009	-0.00022	-0.00123	0.000161
858	0.296699	0.249355	0.23094	0.18688	0.11707			429.5	-0.00014	0.000864	0.000143	-0.0025	-0.00081
859	0.296116	0.246547	0.230641	0.188026	0.11709			430	-0.00024	-0.00134	0.000238	-0.00101	-0.00052
860	0.293864	0.248228	0.229777	0.188239	0.116414			430.5	-0.00159	0.000584	-0.00016	-0.00045	-0.0009
861	0.294963	0.24697	0.227647	0.186981	0.116311			431	-0.00041	-0.00019	-0.00165	-0.00134	-0.00074
862	0.293996	0.247024	0.2282	0.186697	0.115562			431.5	-0.00079	0.000246	-0.00082	-0.00126	-0.0012
863	0.296063	0.246959	0.227452	0.186809	0.115645			432	0.00112	0.000565	-0.00112	-0.0008	-0.00085
864	0.292685	0.245897	0.228626	0.185622	0.116404			432.5	-0.00109	-2.84e-05	0.000254	-0.00162	0.000133
865	0.292181	0.243946	0.227037	0.186667	0.117142			433	-0.00112	-0.00145	-0.00077	-0.00024	0.001114
866	0.293254	0.243827	0.226197	0.186586	0.115718			433.5	3.58e-05	-0.00118	-0.00115	4.02e-05	7.21e-06
867	0.293214	0.244509	0.225932	0.184962	0.114376			434	0.000348	-0.00017	-0.00103	-0.00121	-0.00102
868	0.291691	0.243285	0.225794	0.184526	0.114823			434.5	-0.00046	-0.00092	-0.0008	-0.00129	-0.00033
869	0.292592	0.24348	0.226013	0.184232	0.114366			435	0.000569	-0.00036	-0.00026	-0.00123	-0.00051
870	0.291214	0.241528	0.224573	0.184141	0.11447			435.5	-0.00012	-0.00178	-0.00116	-0.00097	-0.00016
871	0.290167	0.242428	0.223572	0.184333	0.114366			436	-0.00057	-0.00057	-0.00168	-0.00044	2.42e-08
872	0.288975	0.242797	0.22455	0.182801	0.113794			436.5	-0.00113	0.000143	-0.00048	-0.00159	-0.00029
873	0.290764	0.242461	0.223733	0.183512	0.112785			437	0.00056	0.000203	-0.00085	-0.00055	-0.001
874	0.289028	0.242157	0.22196	0.182974	0.113316			437.5	-0.00041	0.000302	-0.00204	-0.00074	-0.00023
875	0.288445	0.241095	0.222501	0.182852	0.113316			438	-0.00051	-0.0003	-0.00122	-0.0005	2.24e-05
876	0.28875	0.240304	0.223457	0.183055	0.112525			438.5	7.18e-05	-0.00066	-4.59e-05	3.61e-05	-0.00048
877	0.287028	0.240553	0.223434	0.181482	0.112297			439	-0.0009	-4.76e-05	0.000281	-0.00117	-0.00045
878	0.285994	0.239425	0.222064	0.181543	0.112931			439.5	-0.00133	-0.00072	-0.00057	-0.00076	0.000425
879	0.285835	0.238363	0.221707	0.179656	0.111891			440	-0.00111	-0.00133	-0.00053	-0.00228	-0.00033
880	0.284842	0.239122	0.220889	0.180316	0.111205			440.5	-0.00152	-0.00025	-0.00089	-0.00129	-0.00073
881	0.285676	0.238179	0.2212	0.180559	0.112203			441	-0.00055	-0.00075	-0.00028	-0.00071	0.000481
882	0.286233	0.238721	0.219577	0.180235	0.111766			441.5	0.000208	0.000122	-0.00135	-0.00068	0.000321
883	0.283835	0.237789	0.2193	0.179271	0.11055			442	-0.00126	-0.00036	-0.00124	-0.00129	-0.0006
884	0.284047	0.23678	0.219001	0.17989	0.110581			442.5	-0.00076	-0.00093	-0.00116	-0.00034	-0.00032
885	0.284444	0.235306	0.219853	0.17993	0.110248			443	-0.00013	-0.00191	-7.83e-05	4.2e-05	-0.00038
886	0.284564	0.235805	0.218736	0.179808	0.110404			443.5	0.000302	-0.00108	-0.00071	0.000265	8.82e-06
887	0.283279	0.236336	0.218702	0.179342	0.109541			444	-0.00034	-0.00022	-0.0004	0.000139	-0.00057
888	0.282007	0.23536	0.217976	0.177384	0.109458			444.5	-0.00095	-0.00075	-0.00069	-0.00145	-0.0004
889	0.281954	0.235458	0.217654	0.177485	0.108771			445	-0.00066	-0.00029	-0.00063	-0.00101	-0.00081
890	0.282192	0.235556	0.218656	0.178632	0.108262			445.5	-0.00014	0.000167	0.000578	0.000455	-0.00105
891	0.280245	0.235783	0.21694	0.176907	0.108376			446	-0.00128	0.000745	-0.00057	-0.00091	-0.00069
892	0.280907	0.234645	0.217527	0.176968	0.108491			446.5	-0.00044	6.3e-05	0.000275	-0.00051	-0.00033
893	0.280841	0.235274	0.216192	0.176552	0.108116			447	-0.00016	0.001009	-0.00055	-0.00059	-0.00045
894	0.280536	0.235154	0.215812	0.176602	0.107742			447.5	-5.56e-05	0.001269	-0.00054	-0.0002	-0.00056
895	0.279172	0.232705	0.215628	0.175284	0.108262			448	-0.00074	-0.00063	-0.00036	-0.00116	0.000179
896	0.279529	0.231425	0.215156	0.175081	0.108428			448.5	-0.00014	-0.00145	-0.00044	-0.00103	0.000589
897	0.279808	0.231501	0.214143	0.174381	0.107721			449	0.0004	-0.00101	-0.00098	-0.00139	0.000154
898	0.278814	0.231653	0.214304	0.174817	0.107409			449.5	-2.07e-05	-0.0005	-0.00051	-0.00063	0.000102
899	0.279702	0.232379	0.213291	0.174441	0.106556			450	0.000989	0.000531	-0.00106	-0.00066	-0.00047
900	0.277158	0.231252	0.213337	0.173944	0.105901			450.5	-0.0006	-0.00014	-0.00068	-0.00082	-0.00087
901	0.277503	0.23058	0.214281	0.173539	0.105371			451	-1.59e-05	-0.0004	0.000473	-0.00089	-0.00113
902	0.27741	0.230016	0.21184	0.172747	0.106764			451.5	0.000251	-0.00056	-0.00131	-0.00134	0.000453
903	0.277118	0.229995	0.211621	0.173397	0.106088			452	0.00036	-0.00021	-0.00116	-0.00037	3.84e-05
904	0.277132	0.2289	0.211898	0.173853	0.104716			452.5	0.000701	-0.00087	-0.00059	0.000413	-0.00104
905	0.275277	0.2289	0.212162	0.173021	0.105246			453	-0.00037	-0.00051	-3.84e-05	-8.22e-05	-0.00029
906	0.27435	0.228379	0.211092	0.172463	0.105402			453.5	-0.00073	-0.00062	-0.00063	-0.0003	9.62e-05
907	0.27586	0.228954	0.210332	0.172169	0.104653			454	0.00073	0.000263	-0.00097	-0.00026	-0.00038
908	0.275356	0.227729	0.209319	0.17154	0.105953			454.5	0.000684	-0.00051	-0.00151	-0.00055	0.001106
909	0.274363	0.22722	0.211403	0.172281	0.103811			455	0.000257	-0.00062	0.000625	0.000504	-0.00072
910	0.272614	0.227675	0.210217	0.170079	0.103915			455.5	-0.00074	0.000168	-7.55e-05	-0.00134	-0.00038
911	0.272084	0.225355	0.209123	0.169724	0.103031			456	-0.0008	-0.00162	-0.00069	-0.00136	-0.00099
912	0.271859	0.226645	0.208294	0.17016	0.10431			456.5	-0.00064	-6.51e-05	-0.00109	-0.00061	0.000474
913	0.271409	0.225908	0.209088	0.170109	0.102179			457	-0.00066	-0.0004	-7.07e-05	-0.00033	-0.00134
914	0.270362	0.225995	0.207603	0.171276	0.103614			457.5	-0.00112	4.13e-05	-0.00103	0.001142	0.000282
915	0.271382	0.225724	0.207983	0.168659	0.102033			458	-2.14e-05	0.00015	-0.00037	-0.00111	-0.00101
916	0.272641	0.224585	0.207661	0.16875	0.102511			458.5	0.001246	-0.00054	-0.00033	-0.0007	-0.00032
917	0.270203	0.224846	0.207143	0.169146	0.101492			459	-0.00026	4.84e-05	-0.00045	1.13e-05	-0.00106
918	0.269938	0.223892	0.205255	0.168801	0.101024			459.5	-0.00014	-0.00047	-0.00176	-5.07e-06	-0.00127
919	0.270335	0.221713	0.204069	0.167532	0.101575			460	0.000484	-0.00213	-0.00248	-0.00094	-0.00051
920	0.269408	0.222136	0.206003	0.167654	0.100816			460.5	0.000111	-0.00138	-0.00047	-0.00049	-0.00101
921	0.268362	0.221973	0.205669	0.167056	0.10143			461	-0.00036	-0.00118	-0.00044	-0.00077	-0.00018
922	0.267898	0.223209	0.204092	0.16664	0.100452			461.5	-0.00038	0.00031	-0.00148	-0.00085	-0.0009
923	0.267182	0.220607	0.20499	0.167066	0.100629			462	-0.0006	-0.00174	-0.00038	-0.00012	-0.0005
924	0.267527	0.221539	0.205105	0.166406	0.100224			462.5	-1.81e-05	-0.00052	4.06e-05	-0.00044	-0.00066
925	0.265685	0.222244	0.203343	0.165524	0.100473			463	-0.00108	0.000482	-0.00116	-0.001	-0.00019
926	0.267196	0.220401	0.204103	0.16664	0.10038			463.5	0.000379	-0.00087	-0.00018	0.000424	-4.92e-05
927	0.265752	0.221084	0.203424	0.16524	0.10012			464	-0.00038	0.000112	-0.00045	-0.00064	-7.08e-05
928	0.264533	0.220542	0.204126	0.164763	0.100088			464.5	-0.00098	-3.62e-05	0.000477	-0.00079	0.000131
929	0.264559	0.220282	0.202791	0.16528	0.098965			465	-0.00064	6.82e-05	-0.00036	2.77e-05	-0.00073
930	0.264361	0.219621	0.202181	0.165311	0.099267			465.5	-0.00047	-0.00019	-0.00058	0.000379	-0.00021
931	0.264361	0.220076	0.201835	0.163099	0.098653			466	-0.00015	0.000586	-0.00055	-0.00149	-0.00057
932	0.264241	0.219111	0.201651	0.163139	0.098185			466.5	7.63e-05	4.24e-05	-0.00039	-0.00113	-0.0008
933	0.26391	0.218201	0.202457	0.163373	0.098965			467	0.00015	-0.00045	0.00062	-0.00059	0.00018
934	0.262585	0.217593	0.200097	0.163484	0.098872			467.5	-0.00053	-0.00067	-0.00111	-0.00017	0.000317
935	0.262864	0.217637	0.200005	0.162906	0.099236			468	-2.42e-07	-0.00028	-0.00087	-0.00042	0.000892
936	0.262784	0.217279	0.200764	0.16247	0.097541			468.5	0.000254	-0.00026	0.00011	-0.00054	-0.00051
937	0.263751	0.217388	0.199694	0.162023	0.097302			469	0.0013	0.000186	-0.00051	-0.00067	-0.00052
938	0.262069	0.215436	0.199014	0.161851	0.098664			469.5	0.000351	-0.00127	-0.00078	-0.00053	0.001017
939	0.260943	0.216477	0.19974	0.162723	0.097146			470	-0.00018	3.55e-05	0.000161	0.000645	-0.00022
940	0.259578	0.217117	0.198312	0.161425	0.097354			470.5	-0.00089	0.000972	-0.00076	-0.00032	0.000196
941	0.261035	0.216466	0.198381	0.160329	0.098258			471	0.000526	0.000718	-0.00039	-0.00109	0.001285
942	0.260373	0.21536	0.197955	0.159386	0.097312			471.5	0.000334	4.37e-05	-0.00045	-0.00172	0.000605
943	0.260161	0.215209	0.198197	0.160441	0.095139			472	0.000491	0.000247	8.07e-05	-0.00036	-0.00126
944	0.259817	0.214255	0.19761	0.160613	0.095139			472.5	0.000549	-0.00029	-0.00011	0.000111	-0.00105
945	0.259764	0.213778	0.197391	0.159822	0.096282			473	0.000829	-0.00039	2.91e-06	-0.00036	0.000269
946	0.256505	0.214753	0.196908	0.15968	0.09465			473.5	-0.00132	0.00085	-0.00011	-0.00019	-0.00108
947	0.256902	0.213257	0.196597	0.159639	0.094931			474	-0.00071	-0.00019	-5.76e-05	7.81e-05	-0.00059
948	0.258359	0.212867	0.196873	0.158787	0.095835			474.5	0.000709	-0.00021	0.000494	-0.00046	0.000499
949	0.257949	0.214244	0.196516	0.158746	0.095243			475	0.000716	0.001407	0.000495	-0.00019	0.000145
950	0.256399	0.211003	0.196562	0.158604	0.094119			475.5	-0.00014	-0.00124	0.000841	-2.9e-05	-0.00072
951	0.255326	0.210233	0.193972	0.157407	0.095565			476	-0.00064	-0.00162	-0.0011	-0.0009	0.000886
952	0.256664	0.209908	0.194421	0.157651	0.094463			476.5	0.000682	-0.00158	-0.00039	-0.00036	4.65e-05
953	0.254359	0.209984	0.193166	0.15624	0.093308			477	-0.00075	-0.00116	-0.00118	-0.00144	-0.00085
954	0.255736	0.210482	0.191347	0.15622	0.094712			477.5	0.000611	-0.00037	-0.00245	-0.00116	0.000719
955	0.25416	0.211014	0.193327	0.156098	0.092986			478	-0.00027	0.000462	-0.00043	-0.00098	-0.00073
956	0.255458	0.210428	0.19388	0.156342	0.093496			478.5	0.001017	0.000256	0.000364	-0.00043	-2.27e-05
957	0.2542	0.209366	0.193097	0.155896	0.092643			479	0.000384	-0.00038	-6.26e-06	-0.00057	-0.00063
958	0.253656	0.209041	0.192878	0.156027	0.09284			479.5	0.000282	-0.00035	0.000105	-0.00013	-0.00023
959	0.252014	0.209648	0.191888	0.155672	0.09205			480	-0.00065	0.000547	-0.00045	-0.00019	-0.00077
960	0.252265	0.208282	0.191646	0.155023	0.092716			480.5	-0.00015	-0.00038	-0.00035	-0.00053	8.41e-05
961	0.252345	0.209344	0.190598	0.155246	0.092019			481	0.000225	0.000942	-0.00096	-8.08e-06	-0.00038
962	0.250517	0.207274	0.191899	0.154181	0.092976			481.5	-0.00085	-0.00063	0.000476	-0.00076	0.000753
963	0.251113	0.207783	0.191899	0.154577	0.092372			482	-9.17e-05	0.000169	0.000785	-6.75e-05	0.000385
964	0.251179	0.207718	0.193028	0.153856	0.09258			482.5	0.000272	0.000441	0.002069	-0.00048	0.000794
965	0.250437	0.207729	0.190172	0.153856	0.092185			483	2.19e-05	0.000789	-0.00011	-0.00018	0.000627
966	0.251457	0.206428	0.190898	0.153014	0.092071			483.5	0.001097	-8.13e-05	0.000825	-0.00072	0.00073
967	0.251934	0.206612	0.189274	0.153004	0.091364			484	0.001763	0.00043	-0.00028	-0.00043	0.000255
968	0.249616	0.206396	0.188411	0.15202	0.091738			484.5	0.000315	0.000555	-0.00073	-0.0011	0.000824
969	0.247907	0.205268	0.188929	0.153065	0.090657			485	-0.00066	-0.00015	1.95e-05	0.000226	-1.22e-05
970	0.247576	0.205995	0.188422	0.15203	0.08996			485.5	-0.00061	0.000852	-0.00012	-0.0005	-0.00047
971	0.248596	0.204477	0.187547	0.152142	0.090334			486	0.000466	-0.00022	-0.00057	-9.38e-05	0.000103
972	0.247708	0.204531	0.186799	0.150884	0.090813			486.5	0.000102	0.000166	-0.00092	-0.00104	0.000767
973	0.24633	0.201962	0.186626	0.151188	0.090501			487	-0.00063	-0.00188	-0.00078	-0.00045	0.000669
974	0.247165	0.20516	0.185993	0.150539	0.08917			487.5	0.000302	0.001403	-0.00103	-0.00079	-0.0004
975	0.245363	0.204629	0.186005	0.150711	0.088878			488	-0.00075	0.001239	-0.00071	-0.00033	-0.00047
976	0.244767	0.204553	0.186891	0.150001	0.089742			488.5	-0.00089	0.001497	0.000352	-0.00074	0.000559
977	0.246026	0.202493	0.186212	0.149068	0.089388			489	0.000354	-6.54e-05	6.14e-05	-0.00137	0.000425
978	0.244462	0.202992	0.186431	0.149656	0.089305			489.5	-0.00052	0.00072	0.000545	-0.00049	0.000546
979	0.243217	0.201951	0.18513	0.150214	0.08969			490	-0.00116	8.72e-05	-0.00028	0.000345	0.001119
980	0.244555	0.20077	0.18536	0.148286	0.08945			490.5	0.000153	-0.00068	0.000209	-0.00126	0.001096
981	0.245575	0.201648	0.183748	0.14853	0.087797			491	0.001233	0.000465	-0.00089	-0.00073	-0.00029
982	0.243959	0.200141	0.184024	0.148276	0.088369			491.5	0.000317	-0.00061	-0.00036	-0.00069	0.000464
983	0.244343	0.200423	0.184186	0.147779	0.087662			492	0.000907	-2.03e-05	7.91e-05	-0.00089	-2.06e-05
984	0.243694	0.199534	0.184289	0.148388	0.088525			492.5	0.000717	-0.00051	0.000467	-3.86e-06	0.001013
985	0.241985	0.199415	0.184439	0.148408	0.087641			493	-0.00027	-0.00029	0.000888	0.000306	0.000361
986	0.241468	0.198352	0.183483	0.147252	0.087256			493.5	-0.00036	-0.00095	0.000348	-0.00054	0.000194
987	0.242952	0.199241	0.181929	0.147191	0.087766			494	0.001057	0.000189	-0.0007	-0.00032	0.00089
988	0.241707	0.19871	0.180686	0.146734	0.086268			494.5	0.000417	2.45e-05	-0.00149	-0.00048	-0.00036
989	0.241561	0.199339	0.180076	0.145212	0.086601			495	0.000608	0.00093	-0.00173	-0.00169	0.000167
990	0.241773	0.200293	0.181538	0.145791	0.085384			495.5	0.001069	0.002135	-0.00017	-0.00083	-0.00081
991	0.239521	0.197767	0.18308	0.146217	0.085946			496	-0.00034	0.000128	0.001462	-0.00014	-6.78e-05
992	0.240395	0.197669	0.181618	0.145294	0.085021			496.5	0.00062	0.000352	0.000483	-0.00076	-0.00076
993	0.238064	0.198602	0.180582	0.144878	0.085863			497	-0.00084	0.001537	-0.00012	-0.00088	0.000249
994	0.239534	0.197973	0.179903	0.144888	0.08656			497.5	0.000575	0.001283	-0.00043	-0.00059	0.001116
995	0.239759	0.196878	0.179419	0.144614	0.085811			498	0.00104	0.000586	-0.00055	-0.00058	0.000593
996	0.238514	0.19716	0.177497	0.145557	0.084937			498.5	0.000398	0.001174	-0.00193	0.000641	-5.7e-05
997	0.238408	0.197247	0.179074	0.144117	0.086029			499	0.000609	0.001575	-0.00028	-0.00049	0.001193
998	0.236077	0.195762	0.178625	0.144431	0.08554			499.5	-0.00085	0.000519	-0.00038	9.49e-05	0.000923
999	0.234593	0.195089	0.177773	0.143041	0.084854			500	-0.00168	0.00022	-0.00082	-0.001	0.000451
[truncated: 1,000 more rows]
