# Supplementary material for: Dilated cardiomyopathy mutation E525K in human beta-cardiac myosin stabilizes the interacting-heads motif and super-relaxed state of myosin
Source: eLife. 2022 Nov 24;11:e77415. doi: 10.7554/eLife.77415 (PMC9691020; doi:10.7554/eLife.77415)
Supplement: Figure 4—figure supplement 3—source data 1. [file elife-77415-fig4-figsupp3-data1.zip]

Archive with 1 entries (1 files):
- Figure 4 supp 3 kinetic model.xlsx
