# Supplementary material for: Dilated cardiomyopathy mutation E525K in human beta-cardiac myosin stabilizes the interacting-heads motif and super-relaxed state of myosin
Source: eLife. 2022 Nov 24;11:e77415. doi: 10.7554/eLife.77415 (PMC9691020; doi:10.7554/eLife.77415)
Supplement: Figure 4—figure supplement 3—source data 1. [file elife-77415-fig4-figsupp3-data1.zip › Figure 4 supp 3 kinetic model.xlsx]

## Sheet: Sheet1
		Rate and equilibrium constants used for simulations
		Rate or Equilibrium Constant	WT	WT	E525K	E525K
			(Low Salt)	(High Salt)	(Low Salt)	(High Salt)
		KALT	0.54	≥0.1	3	0.35
		k+T (µM-1∙s-1)	1.9	0.4	1.4	0.45
		k-T (s-1)	slow	slow	slow	slow
		k’+T (µM-1∙s-1)	0.15	ND	0.06	ND
		k’-T (s-1)	slow	ND	slow	ND
		KIHM	Favors IHM	Favors Open	Favors IHM	Favors IHM
		K’IHM	Favors IHM	ND	Favors IHM	ND
