# Supplementary material for: Dilated cardiomyopathy mutation E525K in human beta-cardiac myosin stabilizes the interacting-heads motif and super-relaxed state of myosin
Source: eLife. 2022 Nov 24;11:e77415. doi: 10.7554/eLife.77415 (PMC9691020; doi:10.7554/eLife.77415)
Supplement: Figure 6—source data 1. [file elife-77415-fig6-data1.zip]

Archive with 41 entries (35 files):
- 1st prep_08-29-2021/09302021_ %folded particles_15hepHMM RC.pptx
- 1st prep_08-29-2021/E525K_1/
- 1st prep_08-29-2021/E525K_1/E525K_2.tif
- 1st prep_08-29-2021/E525K_1/E525K-5.tif
- 1st prep_08-29-2021/E525K_1/E525K-6.tif
- 1st prep_08-29-2021/E525K_1/E525K-7.tif
- 1st prep_08-29-2021/E525K_1/E525K-8.tif
- 1st prep_08-29-2021/E525K_1/E525K-9.tif
- 1st prep_08-29-2021/WT_1/
- 1st prep_08-29-2021/WT_1/WT-2.tif
- 1st prep_08-29-2021/WT_1/WT-5.tif
- 1st prep_08-29-2021/WT_1/WT-6.tif
- 1st prep_08-29-2021/WT_1/WT-7.tif
- 1st prep_08-29-2021/WT_1/WT-8.tif
- 1st prep_08-29-2021/WT_1/WT-9.tif
- 2nd prep_05-10-2022/E525K/
- 2nd prep_05-10-2022/E525K/_0404.tif
- 2nd prep_05-10-2022/E525K/_0405.tif
- 2nd prep_05-10-2022/E525K/_0412.tif
- 2nd prep_05-10-2022/E525K/_0416.tif
- 2nd prep_05-10-2022/E525K/_0421.tif
- 2nd prep_05-10-2022/E525K/E525K.pptx
- 2nd prep_05-10-2022/WT/
- 2nd prep_05-10-2022/WT/_0398.tif
- 2nd prep_05-10-2022/WT/_0399.tif
- 2nd prep_05-10-2022/WT/_0400.tif
- 2nd prep_05-10-2022/WT/_0401.tif
- 2nd prep_05-10-2022/WT/_0402.tif
- 2nd prep_05-10-2022/WT/WT.pptx
- 3rd prep_05-30-2022/E525K/
- 3rd prep_05-30-2022/E525K/E525K.pptx
- 3rd prep_05-30-2022/E525K/test_0530.tif
- 3rd prep_05-30-2022/E525K/test_0533.tif
- 3rd prep_05-30-2022/E525K/test_0534.tif
- 3rd prep_05-30-2022/E525K/test_0536.tif
- 3rd prep_05-30-2022/WT/
- 3rd prep_05-30-2022/WT/test_0517.tif
- 3rd prep_05-30-2022/WT/test_0518.tif
- 3rd prep_05-30-2022/WT/test_0522.tif
- 3rd prep_05-30-2022/WT/test_0524.tif
- 3rd prep_05-30-2022/WT/WT.pptx
